# Supplementary material for: Two-dimensional multiferroic material of metallic p-doped SnSe
Source: Nat Commun. 2022 Oct 17;13:6130. doi: 10.1038/s41467-022-33917-2 (PMC9576753; doi:10.1038/s41467-022-33917-2)
Supplement: Supplementary file 3 — Source Data [file 41467_2022_33917_MOESM3_ESM.xlsx]

## Sheet: Figure 1b
Figure 1b
		Parameter x	Parameter y
		Raman shift (cm-1)	Intensity (a.u.)
		25.3024	15
		25.6267	14.649
		25.9489	13.6689
		26.2732	13.6645
		26.5954	16
		26.9197	13
		27.2419	12.702
		27.564	14
		27.8883	14.6358
		28.2104	15.6291
		28.5347	15
		28.8567	16.6159
		29.181	19.2318
		29.503	18.3907
		29.8273	16.3947
		30.1493	20
		30.4713	21.1788
		30.7955	23.7682
		31.1175	28
		31.4417	31.457
		31.7637	40.2781
		32.0878	58.404
		32.4098	74.5033
		32.7317	100.737
		33.0558	103.954
		33.3778	97.1126
		33.7018	75.0265
		34.0238	55.3355
		34.3478	42.7616
		34.6697	29.4305
		34.9916	22.9669
		35.3156	22.5132
		35.6375	22
		35.9615	21
		36.2833	22.5033
		36.6051	20
		36.9291	19.4868
		37.2509	19.5232
		37.5748	18.5232
		37.8966	19
		38.2184	16
		38.5423	18
		38.864	19
		39.1858	19.8874
		39.5097	20.1126
		39.8314	19.1258
		40.1552	17.8684
		40.4769	17.5762
		40.7986	17.4172
		41.1224	18
		41.4441	16.5894
		41.7657	18.8079
		42.0895	19.4013
		42.4111	19.2185
		42.7327	20.6159
		43.0565	17
		43.3781	16.755
		43.7018	17.875
		44.0234	18.457
		44.345	21
		44.6686	20.5695
		44.9902	18.053
		45.3117	21.6887
		45.6354	20.9669
		45.9569	18.3355
		46.2784	20
		46.602	21.3245
		46.9235	22.3179
		47.2449	19.3775
		47.5685	19.9338
		47.89	24.6974
		48.2114	24.5828
		48.535	25.7086
		48.8564	23.4305
		49.1778	22
		49.5013	20.7219
		49.8227	21.2715
		50.144	20.7351
		50.4654	20
		50.7889	20.5033
		51.1102	23
		51.4315	23.5232
		51.755	23.9536
		52.0763	25.7682
		52.3975	24
		52.721	27
		53.0422	26.1316
		53.3635	23.8212
		53.6847	25.3974
		54.0081	30.6026
		54.3293	30
		54.6505	26.5563
		54.9739	29.8146
		55.295	31.894
		55.6162	37.1722
		55.9374	41.6623
		56.2607	48.5066
		56.5818	50.6093
		56.9029	50.5629
		57.2241	45.5828
		57.5473	39
		57.8684	41
		58.1895	34.8742
		58.5106	33.7616
		58.8338	36.2384
		59.1548	36.1126
		59.4759	38
		59.799	41.106
		60.1201	38.8013
		60.4411	35.9079
		60.7621	40.1589
		61.0831	37
		61.4062	37.6358
		61.7271	34.3974
		62.0481	43.8808
		62.369	39.053
		62.6921	40.053
		63.013	41.9536
		63.3339	40
		63.6548	43.0662
		63.9779	43.9338
		64.2987	43.9735
		64.6196	41.1391
		64.9405	49.9868
		65.2613	48.0066
		65.5843	53.9934
		65.9051	52
		66.2259	55.9669
		66.5467	59.0132
		66.8675	63.8609
		67.1904	64.1391
		67.5112	76.5724
		67.8319	84.7219
		68.1527	92.9536
		68.4734	118.311
		68.7963	137.682
		69.117	157.046
		69.4377	211.013
		69.7584	239.98
		70.0791	278.444
		70.4019	289.285
		70.7225	269.603
		71.0432	237.318
		71.3638	195.384
		71.6844	153.907
		72.0051	141.113
		72.3278	114.914
		72.6484	100.834
		72.969	87.3775
		73.2895	79.6622
		73.6101	74
		73.9306	60.7483
		74.2533	62.2715
		74.5738	52.7616
		74.8943	60.8874
		75.2148	53.3245
		75.5353	58.3333
		75.8558	54.1722
		76.1763	54.3576
		76.4989	53
		76.8193	51.5563
		77.1398	51.2318
		77.4602	47.3974
		77.7806	52.5894
		78.101	49.6358
		78.4214	46.7815
		78.7418	55.3245
		79.0643	52.1258
		79.3847	48.3046
		79.705	48.7616
		80.0253	50.7351
		80.3457	52.245
		80.666	53.7748
		80.9863	51.2053
		81.3066	49.457
		81.6269	52.5563
		81.9493	47.1126
		82.2695	47
		82.5898	46.14
		82.91	51.2914
		83.2303	54.5099
		83.5505	51.3046
		83.8707	49.9338
		84.1909	49.6358
		84.5111	49
		84.8312	51.3377
		85.1514	52.0132
		85.4737	49.9868
		85.7938	50.6556
		86.114	53.404
		86.4341	46.7152
		86.7542	47.84
		87.0743	50.8212
		87.3944	49.1457
		87.7144	54
		88.0345	52
		88.3546	52.6093
		88.6746	55.3974
		88.9946	52.8079
		89.3147	53.7682
		89.6347	55.6533
		89.9547	51.7483
		90.2768	51.5033
		90.5968	53.6093
		90.9167	56.7086
		91.2367	57.0596
		91.5566	53.1126
		91.8765	54.5497
		92.1965	60.7152
		92.5164	52.68
		92.8363	53.5364
		93.1562	56.5298
		93.4761	64.5695
		93.7959	61.5497
		94.1158	62.9603
		94.4356	62.0066
		94.7554	59
		95.0753	56.4967
		95.3951	63.4702
		95.7149	64.4834
		96.0347	59.6159
		96.3545	69.4106
		96.6742	70.8543
		96.994	69.54
		97.3137	73.3709
		97.6335	76.4503
		97.9532	72
		98.2729	77.2517
		98.5926	81.3046
		98.9123	78.2933
		99.232	80.6954
		99.5516	91.4172
		99.8713	90.7682
		100.191	85.404
		100.511	98.3841
		100.83	96.6067
		101.15	107.172
		101.469	103.848
		101.789	108.397
		102.109	113
		102.428	112.367
		102.748	119.914
		103.067	128.642
		103.387	133.702
		103.706	143.066
		104.026	150.38
		104.345	151.351
		104.665	164
		104.984	161.921
		105.302	182.934
		105.621	193.08
		105.941	195.96
		106.26	223.788
		106.579	226.205
		106.899	242.424
		107.218	243.32
		107.538	256.225
		107.857	274.172
		108.176	274.854
		108.496	281.74
		108.815	283.417
		109.135	277.51
		109.454	293.755
		109.773	284.477
		110.092	290.467
		110.41	287.675
		110.729	294
		111.048	286.517
		111.367	295.587
		111.687	275.205
		112.006	270.02
		112.325	244.272
		112.644	240.307
		112.964	243.96
		113.283	221.463
		113.6	212.508
		113.919	207.399
		114.238	202.774
		114.557	199.93
		114.877	184.5
		115.196	161.859
		115.515	165.578
		115.834	158.802
		116.153	151.741
		116.47	149.449
		116.789	142.082
		117.108	136.877
		117.427	133.688
		117.746	134.714
		118.065	122.17
		118.384	117.653
		118.703	116.247
		119.02	115.294
		119.339	112.623
		119.658	107.948
		119.977	113.992
		120.296	108.163
		120.615	111.914
		120.932	103.936
		121.251	110.894
		121.57	105.021
		121.889	100.926
		122.208	102.032
		122.526	101.002
		122.845	102.04
		123.162	102.012
		123.481	107.002
		123.8	99.0187
		124.119	105.995
		124.437	113.913
		124.756	114.013
		125.073	109.111
		125.392	121.77
		125.71	119.184
		126.029	116.875
		126.348	122.297
		126.665	129.465
		126.983	124.196
		127.302	138.345
		127.621	136.868
		127.939	135.396
		128.256	145.442
		128.575	149.813
		128.893	160.405
		129.212	161.898
		129.531	164
		129.847	173.173
		130.166	181.869
		130.484	184.254
		130.803	186.041
		131.119	197.957
		131.438	198.552
		131.757	195.408
		132.075	193.92
		132.394	196.764
		132.71	191.631
		133.029	184.219
		133.347	182.229
		133.666	180.974
		133.982	169.38
		134.3	164.173
		134.619	159.007
		134.937	148.448
		135.254	145.012
		135.572	144.527
		135.891	131.119
		136.209	125.447
		136.525	111.139
		136.844	114.491
		137.162	102.015
		137.48	99.7559
		137.797	100.932
		138.115	101.372
		138.433	93.5316
		138.752	91.7208
		139.068	86.8513
		139.386	84.9974
		139.705	77.5922
		140.021	78.0053
		140.339	74.1222
		140.657	66.9973
		140.975	73.123
		141.292	73.6161
		141.61	74.3059
		141.928	70.6423
		142.244	73.2872
		142.562	71.0027
		142.881	75.6004
		143.199	69.1287
		143.515	62.3764
		143.833	66.3621
		144.151	67.9887
		144.467	71.4728
		144.785	70.0057
		145.103	73.9943
		145.419	75.8074
		145.737	81.589
		146.055	80.9812
		146.371	87.2495
		146.689	83.003
		147.008	94.4464
		147.323	100.267
		147.641	105.694
		147.959	104.833
		148.275	122.334
		148.593	115.645
		148.911	130.154
		149.227	131.064
		149.545	133.594
		149.863	136.355
		150.179	127.363
		150.497	119.948
		150.815	118.027
		151.131	109.518
		151.448	105.024
		151.766	86.4953
		152.082	79.0365
		152.4	77.0703
		152.718	73.0298
		153.034	67.5852
		153.351	65.5146
		153.667	59.9063
		153.985	59.1959
		154.303	58.7825
		154.618	54.705
		154.936	54.6955
		155.254	49.303
		155.57	50.6352
		155.887	49.4873
		156.203	50.9558
		156.521	46.3909
		156.838	45.3978
		157.154	45.6078
		157.472	45.8246
		157.787	44.8758
		158.105	42.1414
		158.423	43.4838
		158.738	40.9184
		159.056	39.6386
		159.371	39.0571
		159.689	38.2755
		160.006	36.379
		160.322	38.3505
		160.639	39.3511
		160.955	37.6868
		161.272	39.3151
		161.588	39.6921
		161.905	36.0803
		162.223	38.2028
		162.538	39.0042
		162.856	36.4275
		163.171	36.9957
		163.489	35.8423
		163.804	38.9374
		164.122	37.5225
		164.439	35.408
		164.754	31.4866
		165.072	32.0067
		165.387	38.7855
		165.704	30.2009
		166.02	35.5435
		166.337	31.7816
		166.652	33.654
		166.97	32.3808
		167.285	32.4126
		167.602	34.2107
		167.918	36.4221
		168.235	31.584
		168.552	32.4622
		168.867	34.1696
		169.185	32.0102
		169.5	34.3247
		169.817	31.4732
		170.132	32.3083
		170.45	35.6917
		170.765	33.1411
		171.082	34.2815
		171.397	36.7391
		171.714	29.8949
		172.029	31.1263
		172.346	33.1256
		172.662	33.5824
		172.979	33.0782
		173.294	29.4056
		173.611	34.7362
		173.926	31.006
		174.243	32.0805
		174.558	36.0614
		174.875	33.0187
		175.19	33.8315
		175.507	31.9872
		175.822	30.1066
		176.139	30.9728
		176.454	31.1275
		176.771	36.9668
		177.086	34.98
		177.401	32.0542
		177.718	35.874
		178.033	29.9706
		178.35	29.9989
		178.665	32
		178.982	30.991
		179.296	31.9766
		179.613	31.0326
		179.928	35.8978
		180.245	36.0648
		180.56	30.0847
		180.875	30.8844
		181.192	32.0774
		181.506	31.9462
		181.823	32.9485
		182.138	34.0994
		182.455	36.8387
		182.769	31.9562
		183.086	32.0993
		183.401	31.1655
		183.716	31.9808
		184.032	30.9902
		184.347	31.8045
		184.664	33.0975
		184.979	33.6803
		185.293	35.0319
		185.61	32.2778
		185.924	35.7526
		186.241	29.8098
		186.556	32.6684
		186.87	29.8687
		187.187	32
		187.502	34.8188
		187.818	34
		188.133	30.3512
		188.447	34.6106
		188.764	29.7154
		189.078	33.8663
		189.395	35.8626
		189.71	33.4623
		190.024	38.1542
		190.341	33.8155
		190.655	35.2123
		190.972	30.4611
		191.286	29.5964
		191.6	34.5667
		191.917	34.7108
		192.231	34.7216
		192.546	35.7346
		192.862	30.797
		193.177	30.5227
		193.491	29.5933
		193.807	28.761
		194.122	29.8495
		194.438	32.9722
		194.752	32.2267
		195.067	33.9175
		195.383	27.9173
		195.697	30.5683
		196.012	30.6246
		196.328	32.3611
		196.642	31.2121
		196.957	27.386
		197.273	28.1111
		197.587	32.3166
		197.901	32.1857
		198.218	28.9967
		198.532	29.01
		198.846	30.205
		199.162	26.6545
		199.476	26.5167
		199.791	27.32
		199.915	28

## Sheet: Figure 1g
Figure 1g
		Parameter x
		Edge length (μm)
		96.187
		102.377
		61.765
		51.044
		36.094
		59.494
		49.826
		54.761
		68.447
		44.011
		60.029
		40.883
		77.729
		47.996
		38.785
		47.451
		61.165
		69.41
		56.092
		76.293
		64.338
		48.627
		67.434
		125.464
		66.701
		67.434
		54.761
		109.185
		58.536
		51.904
		68.877
		71.089
		48.98
		101.992
		126.983
		111.854
		73.135
		71.4
		95.366
		131.341
		68.77
		73.135
		120.017
		87.737
		84.493
		88.341
		96.187
		102.377
		61.765
		51.044
		36.094
		59.494
		49.826
		54.761
		68.447
		44.011
		60.029
		40.883
		77.729
		47.996
		38.785
		47.451
		61.165
		69.41
		56.092
		76.293
		64.338
		48.627
		67.434
		125.464
		66.701
		67.434
		54.761
		109.185
		58.536
		51.904
		68.877
		71.089
		48.98
		101.992
		126.983
		111.854
		73.135
		71.4
		95.366
		131.341
		68.77
		73.135
		120.017

## Sheet: Figure 1h
Figure 1h
		Parameter x	Parameter x
		circle	Square
		Edge length (μm)	Edge length (μm)
		96.187	32.865
		102.377	30.2055
		61.765	25.365
		51.044	27.543
		36.094	30.7845
		59.494	40.7625
		49.826	45.648
		54.761	36.9885
		68.447	58.6395
		44.011	38.853
		60.029	36.9255
		40.883	42.561
		77.729	45.243
		47.996	56.718
		38.785	32.406
		47.451	34.4805
		61.165	47.5035
		69.41	38.6865
		56.092	32.148
		76.293	24.4905
		64.338	20.61
		48.627	33.2505
		67.434	26.6625
		125.464	20.1135
		66.701	26.4945
		67.434	36.4935
		54.761	36.414
		109.185	31.5945
		58.536	29.865
		51.904	27.2055
		68.877	22.365
		71.089	24.543
		48.98	27.7845
		101.992	37.7625
		126.983	42.648
		111.854	33.9885
		73.135	55.6395
		71.4	35.853
		95.366	33.9255
		131.341	39.561
		68.77	42.243
		73.135	53.718
		120.017	29.406
		87.737	31.4805
		84.493	44.5035
		88.341	35.6865
		96.187	29.148
		102.377	21.4905
		61.765	17.61
		51.044	30.2505
		36.094	23.6625
		59.494	17.1135
		49.826	23.4945
		54.761	33.4935
		68.447	33.414
		44.011	28.5945
		60.029	32.865
		40.883	30.2055
		77.729	25.365
		47.996	27.543
		38.785	30.7845
		47.451	40.7625
		61.165	45.648
		69.41	36.9885
		56.092	58.6395
		76.293	38.853
		64.338	36.9255
		48.627	42.561
		67.434	45.243
		125.464	56.718
		66.701	32.406
		67.434	34.4805
		54.761	47.5035
		109.185	38.6865
		58.536	32.148
		51.904	24.4905
		68.877	20.61
		71.089	33.2505
		48.98	26.6625
		101.992	20.1135
		126.983	26.4945
		111.854	36.4935
		73.135	36.414
		71.4	31.5945
		95.366	29.865
		131.341	27.2055
		68.77	22.365
		73.135	24.543
		120.017	27.7845
			37.7625
			42.648
			33.9885
			55.6395
			35.853
			33.9255
			39.561
			42.243
			53.718
			29.406
			31.4805
			44.5035
			35.6865
			29.148
			21.4905
			17.61
			30.2505
			23.6625
			17.1135
			23.4945
			33.4935
			33.414
			28.5945

## Sheet: Figrure 1i
Figure 1i
		Parameter x
		Edge length (μm)
		32.865
		30.2055
		25.365
		27.543
		30.7845
		40.7625
		45.648
		36.9885
		58.6395
		38.853
		36.9255
		42.561
		45.243
		56.718
		32.406
		34.4805
		47.5035
		38.6865
		32.148
		24.4905
		20.61
		33.2505
		26.6625
		20.1135
		26.4945
		36.4935
		36.414
		31.5945
		29.865
		27.2055
		22.365
		24.543
		27.7845
		37.7625
		42.648
		33.9885
		55.6395
		35.853
		33.9255
		39.561
		42.243
		53.718
		29.406
		31.4805
		44.5035
		35.6865
		29.148
		21.4905
		17.61
		30.2505
		23.6625
		17.1135
		23.4945
		33.4935
		33.414
		28.5945
		32.865
		30.2055
		25.365
		27.543
		30.7845
		40.7625
		45.648
		36.9885
		58.6395
		38.853
		36.9255
		42.561
		45.243
		56.718
		32.406
		34.4805
		47.5035
		38.6865
		32.148
		24.4905
		20.61
		33.2505
		26.6625
		20.1135
		26.4945
		36.4935
		36.414
		31.5945
		29.865
		27.2055
		22.365
		24.543
		27.7845
		37.7625
		42.648
		33.9885
		55.6395
		35.853
		33.9255
		39.561
		42.243
		53.718
		29.406
		31.4805
		44.5035
		35.6865
		29.148
		21.4905
		17.61
		30.2505
		23.6625
		17.1135
		23.4945
		33.4935
		33.414
		28.5945

## Sheet: Figure 1j
Figure 1j
		Parameter x	Parameter y
		Horizontal distance (μm)	Vertical distance (nm)
		0	0.1363
		0.12502	0.16856
		0.25004	0.16433
		0.37507	-0.15006
		0.50009	0.00216
		0.62511	0.61901
		0.75013	-0.08786
		0.87516	-0.45707
		1.00018	-0.58117
		1.1252	-0.63544
		1.25022	0.05653
		1.37524	-0.42011
		1.50027	-0.91442
		1.62529	-1.03479
		1.75031	-1.15748
		1.87533	-1.19953
		2.00036	-1.28169
		2.12538	-1.45032
		2.2504	-1.55494
		2.37542	-1.70507
		2.50044	-1.95817
		2.62547	-1.96382
		2.75049	-2.15149
		2.87551	-2.24703
		3.00053	-2.39684
		3.12555	-2.21111
		3.25058	-2.20607
		3.3756	-2.3364
		3.50062	-2.61313
		3.62564	-2.50834
		3.75067	-2.34216
		3.87569	-2.54256
		4.00071	-2.89873
		4.12573	-2.19535
		4.25075	1.14446
		4.37578	3.72657
		4.5008	2.85822
		4.62582	2.20424
		4.75084	2.67439
		4.87587	1.6366
		5.00089	2.1196
		5.12591	1.55073
		5.25093	1.44253
		5.37595	2.21189
		5.50098	2.12333
		5.626	2.53361
		5.75102	1.8089
		5.87604	1.11353
		6.00106	0.7275
		6.12609	0.623
		6.25111	1.71242
		6.37613	1.49716
		6.50115	1.5927
		6.62618	1.37969
		6.7512	-0.41255
		6.87622	5.62435
		7.00124	19.1628
		7.12626	1.84408
		7.25129	-0.9133
		7.37631	-1.12086
		7.50133	0.46815
		7.62635	0.72601
		7.75137	2.43122
		7.8764	0.26903
		8.00142	0.51643
		8.12644	0.34951
		8.25146	0.84586
		8.37649	0.10306
		8.50151	0.51378
		8.62653	-0.13357
		8.75155	0.58703
		8.87657	-0.14622
		9.0016	-0.15132
		9.12662	-0.47835
		9.25164	0.32323
		9.37666	-0.31498
		9.50169	-0.36481
		9.62671	-0.15472
		9.75173	-0.63784
		9.87675	-1.57173
		10.0018	-1.30128
		10.1268	-0.68419
		10.2518	-0.87454
		10.3768	-1.18878
		10.5019	-1.25002
		10.6269	-1.18945
		10.7519	-1.17153
		10.8769	-1.01023
		11.002	-0.60056
		11.127	-0.49549
		11.252	-0.07938
		11.377	-0.64616
		11.502	-0.26785
		11.6271	-0.83727
		11.7521	1.02382
		11.8771	-1.09933
		12.0021	-0.98165
		12.1272	-0.60988
		12.2522	-1.15652
		12.3772	-1.26585
		12.5022	-1.88293
		12.6272	-1.62901
		12.7523	-1.36721
		12.8773	-2.24368
		13.0023	-2.17953
		13.1273	-1.84718
		13.2523	-1.89705
		13.3774	-2.08706
		13.5024	-1.78248
		13.6274	-1.50596
		13.7524	-1.48761
		13.8775	-1.46639
		14.0025	-1.24052
		14.1275	-2.15782
		14.2525	-1.90361
		14.3775	-1.74798
		14.5026	-1.14024
		14.6276	-1.21559
		14.7526	-1.81268
		14.8776	-1.05707
		15.0027	-1.11852
		15.1277	-1.33834
		15.2527	-1.31506
		15.3777	-0.97044
		15.5028	-1.54723
		15.6278	-1.1078
		15.7528	-0.9484
		15.8778	-1.00985
		16.0028	-0.93417
		16.1279	-0.34734
		16.2529	-1.42102
		16.3779	-1.00683
		16.5029	-0.62764
		16.6279	0.6341
		16.753	-0.13451
		16.878	-0.93254
		17.003	-1.11123
		17.128	0.8797
		17.2531	-2.28593
		17.3781	-2.06565
		17.5031	-0.66035
		17.6281	-0.06108
		17.7532	0.18445
		17.8782	0.08118
		18.0032	1.18326
		18.1282	0.46916
		18.2532	0.82134
		18.3783	0.97838
		18.5033	35.1556
		18.6283	43.0377
		18.7533	2.72701
		18.8784	-1.3085
		19.0034	-0.80681
		19.1284	-0.127
		19.2534	0.27809
		19.3784	0.56174
		19.5035	0.4981
		19.6285	1.39006
		19.7535	0.97457
		19.8785	1.69539
		20.0036	1.5088
		20.1286	2.26898
		20.2536	2.45386
		20.3786	3.04847
		20.5036	3.84499
		20.6287	3.31357
		20.7537	3.16686
		20.8787	3.05161
		21.0037	-1.06766
		21.1288	-2.64334
		21.2538	-2.58439
		21.3788	-2.02031
		21.5038	-2.4007
		21.6288	-2.30412
		21.7539	-2.35884
		21.8789	-2.21621
		22.0039	-2.11274
		22.1289	-2.00337
		22.2539	-1.71252
		22.379	-1.71219
		22.504	-1.65487
		22.629	-1.38227
		22.754	-1.29288
		22.8791	-1.44902
		23.0041	-1.2103
		23.1291	-0.66691
		23.2541	-1.0981
		23.3791	-0.93079
		23.5042	-0.02964
		23.6292	-0.3747
		23.7542	-0.18777
		23.8792	0.23222

## Sheet: Figure 1k
Figure 1k
		Parameter x	Parameter y
		Horizontal distance (μm)	Vertical distance (nm)
		0	-11.0199
		0.13243	-10.8933
		0.26486	-11.5515
		0.39728	-12.3213
		0.52971	-12.2994
		0.66214	-13.0251
		0.79456	-14.5633
		0.92699	-15.7444
		1.05942	-14.7608
		1.19185	-16.6557
		1.32428	-17.674
		1.4567	-7.1661
		1.58913	16.7594
		1.72156	15.7595
		1.85399	15.7185
		1.98641	15.5963
		2.11884	15.2279
		2.25127	13.8977
		2.3837	12.018
		2.51612	11.097

## Sheet: Figure 2f
Figure 2f
		Parameter x	Parameter y
		Energy (keV)	Intensity (a.u.)
		0	0
		0.01	0
		0.02	0
		0.03	0
		0.04	0
		0.05	0
		0.06	0
		0.07	205
		0.08	261
		0.09	367
		0.1	432
		0.11	437
		0.12	442
		0.13	443
		0.14	412
		0.15	403
		0.16	447
		0.17	418
		0.18	403
		0.19	403
		0.2	405
		0.21	540
		0.22	553
		0.23	730
		0.24	973
		0.25	1308
		0.26	1665
		0.27	2021
		0.28	2137
		0.29	1961
		0.3	1613
		0.31	1239
		0.32	908
		0.33	686
		0.34	654
		0.35	640
		0.36	819
		0.37	988
		0.38	1160
		0.39	1391
		0.4	1446
		0.41	1375
		0.42	1164
		0.43	1021
		0.44	878
		0.45	676
		0.46	652
		0.47	622
		0.48	642
		0.49	658
		0.5	742
		0.51	747
		0.52	738
		0.53	676
		0.54	640
		0.55	542
		0.56	471
		0.57	452
		0.58	430
		0.59	440
		0.6	421
		0.61	408
		0.62	352
		0.63	382
		0.64	429
		0.65	408
		0.66	440
		0.67	493
		0.68	509
		0.69	472
		0.7	516
		0.71	480
		0.72	474
		0.73	459
		0.74	443
		0.75	466
		0.76	472
		0.77	491
		0.78	511
		0.79	543
		0.8	564
		0.81	634
		0.82	625
		0.83	631
		0.84	577
		0.85	590
		0.86	664
		0.87	849
		0.88	1093
		0.89	1475
		0.9	2015
		0.91	2452
		0.92	2816
		0.93	2934
		0.94	2860
		0.95	2562
		0.96	2190
		0.97	1569
		0.98	1225
		0.99	829
		1	657
		1.01	544
		1.02	486
		1.03	426
		1.04	386
		1.05	361
		1.06	413
		1.07	420
		1.08	399
		1.09	367
		1.1	371
		1.11	407
		1.12	451
		1.13	452
		1.14	438
		1.15	533
		1.16	553
		1.17	650
		1.18	744
		1.19	799
		1.2	868
		1.21	884
		1.22	881
		1.23	863
		1.24	855
		1.25	814
		1.26	762
		1.27	751
		1.28	709
		1.29	855
		1.3	1057
		1.31	1344
		1.32	2063
		1.33	2998
		1.34	4356
		1.35	5866
		1.36	7671
		1.37	8989
		1.38	10227
		1.39	10589
		1.4	10568
		1.41	10043
		1.42	9068
		1.43	7920
		1.44	7021
		1.45	6426
		1.46	6058
		1.47	5500
		1.48	5342
		1.49	4928
		1.5	4511
		1.51	3787
		1.52	3058
		1.53	2400
		1.54	1698
		1.55	1246
		1.56	888
		1.57	625
		1.58	512
		1.59	431
		1.6	385
		1.61	375
		1.62	366
		1.63	386
		1.64	356
		1.65	384
		1.66	389
		1.67	434
		1.68	439
		1.69	530
		1.7	503
		1.71	578
		1.72	534
		1.73	519
		1.74	497
		1.75	462
		1.76	460
		1.77	444
		1.78	417
		1.79	398
		1.8	423
		1.81	390
		1.82	351
		1.83	371
		1.84	306
		1.85	355
		1.86	353
		1.87	358
		1.88	347
		1.89	348
		1.9	371
		1.91	377
		1.92	347
		1.93	373
		1.94	398
		1.95	366
		1.96	378
		1.97	338
		1.98	336
		1.99	343
		2	349
		2.01	326
		2.02	302
		2.03	309
		2.04	328
		2.05	334
		2.06	336
		2.07	306
		2.08	331
		2.09	313
		2.1	326
		2.11	355
		2.12	349
		2.13	340
		2.14	341
		2.15	350
		2.16	356
		2.17	360
		2.18	305
		2.19	359
		2.2	364
		2.21	398
		2.22	317
		2.23	391
		2.24	363
		2.25	369
		2.26	406
		2.27	380
		2.28	423
		2.29	394
		2.3	428
		2.31	454
		2.32	470
		2.33	439
		2.34	455
		2.35	396
		2.36	411
		2.37	428
		2.38	391
		2.39	372
		2.4	407
		2.41	399
		2.42	384
		2.43	383
		2.44	381
		2.45	423
		2.46	365
		2.47	390
		2.48	366
		2.49	372
		2.5	367
		2.51	363
		2.52	395
		2.53	331
		2.54	365
		2.55	394
		2.56	358
		2.57	371
		2.58	367
		2.59	379
		2.6	367
		2.61	339
		2.62	355
		2.63	387
		2.64	386
		2.65	343
		2.66	329
		2.67	339
		2.68	347
		2.69	361
		2.7	318
		2.71	331
		2.72	358
		2.73	334
		2.74	355
		2.75	352
		2.76	327
		2.77	348
		2.78	331
		2.79	364
		2.8	349
		2.81	347
		2.82	307
		2.83	354
		2.84	350
		2.85	341
		2.86	339
		2.87	339
		2.88	335
		2.89	329
		2.9	341
		2.91	359
		2.92	346
		2.93	366
		2.94	401
		2.95	370
		2.96	439
		2.97	440
		2.98	482
		2.99	474
		3	550
		3.01	612
		3.02	668
		3.03	725
		3.04	758
		3.05	764
		3.06	775
		3.07	730
		3.08	698
		3.09	698
		3.1	583
		3.11	504
		3.12	486
		3.13	476
		3.14	446
		3.15	387
		3.16	376
		3.17	367
		3.18	396
		3.19	383
		3.2	391
		3.21	404
		3.22	419
		3.23	468
		3.24	472
		3.25	475
		3.26	509
		3.27	553
		3.28	491
		3.29	585
		3.3	620
		3.31	670
		3.32	778
		3.33	842
		3.34	1029
		3.35	1400
		3.36	1890
		3.37	2460
		3.38	3472
		3.39	4655
		3.4	6020
		3.41	7526
		3.42	8894
		3.43	9963
		3.44	10962
		3.45	11564
		3.46	11514
		3.47	10672
		3.48	9681
		3.49	8366
		3.5	6998
		3.51	5655
		3.52	4263
		3.53	3239
		3.54	2357
		3.55	1753
		3.56	1428
		3.57	1275
		3.58	1419
		3.59	1555
		3.6	1934
		3.61	2371
		3.62	2924
		3.63	3636
		3.64	4309
		3.65	4792
		3.66	5418
		3.67	5709
		3.68	6012
		3.69	5652
		3.7	5394
		3.71	5053
		3.72	4580
		3.73	4048
		3.74	3448
		3.75	3026
		3.76	2602
		3.77	2287
		3.78	2011
		3.79	1717
		3.8	1504
		3.81	1267
		3.82	1202
		3.83	1070
		3.84	1108
		3.85	1112
		3.86	1169
		3.87	1297
		3.88	1453
		3.89	1576
		3.9	1609
		3.91	1797
		3.92	1707
		3.93	1625
		3.94	1598
		3.95	1410
		3.96	1244
		3.97	1081
		3.98	959
		3.99	808
		4	648
		4.01	560
		4.02	477
		4.03	438
		4.04	425
		4.05	448
		4.06	451
		4.07	434
		4.08	541
		4.09	551
		4.1	618
		4.11	672
		4.12	752
		4.13	802
		4.14	858
		4.15	844
		4.16	755
		4.17	690
		4.18	650
		4.19	580
		4.2	510
		4.21	486
		4.22	452
		4.23	355
		4.24	319
		4.25	300
		4.26	249
		4.27	286
		4.28	284
		4.29	297
		4.3	314
		4.31	328
		4.32	386
		4.33	417
		4.34	477
		4.35	443
		4.36	458
		4.37	477
		4.38	557
		4.39	472
		4.4	449
		4.41	461
		4.42	437
		4.43	427
		4.44	386
		4.45	368
		4.46	361
		4.47	310
		4.48	308
		4.49	296
		4.5	313
		4.51	297
		4.52	325
		4.53	322
		4.54	268
		4.55	284
		4.56	254
		4.57	236
		4.58	243
		4.59	267
		4.6	232
		4.61	245
		4.62	252
		4.63	252
		4.64	235
		4.65	256
		4.66	237
		4.67	223
		4.68	244
		4.69	262
		4.7	230
		4.71	226
		4.72	240
		4.73	227
		4.74	216
		4.75	233
		4.76	250
		4.77	240
		4.78	234
		4.79	259
		4.8	253
		4.81	245
		4.82	239
		4.83	248
		4.84	214
		4.85	235
		4.86	253
		4.87	237
		4.88	236
		4.89	270
		4.9	261
		4.91	243
		4.92	273
		4.93	244
		4.94	221
		4.95	250
		4.96	234
		4.97	254
		4.98	222
		4.99	258
		5	261
		5.01	252
		5.02	207
		5.03	237
		5.04	232
		5.05	234
		5.06	238
		5.07	261
		5.08	240
		5.09	252
		5.1	249
		5.11	234
		5.12	282
		5.13	235
		5.14	271
		5.15	245
		5.16	230
		5.17	236
		5.18	244
		5.19	238
		5.2	243
		5.21	238
		5.22	225
		5.23	242
		5.24	225
		5.25	228
		5.26	220
		5.27	242
		5.28	249
		5.29	214
		5.3	228
		5.31	221
		5.32	264
		5.33	242
		5.34	250
		5.35	240
		5.36	266
		5.37	217
		5.38	244
		5.39	239
		5.4	253
		5.41	236
		5.42	221
		5.43	234
		5.44	241
		5.45	226
		5.46	244
		5.47	236
		5.48	242
		5.49	210
		5.5	204
		5.51	264
		5.52	204
		5.53	250
		5.54	236
		5.55	230
		5.56	219
		5.57	223
		5.58	252
		5.59	202
		5.6	221
		5.61	248
		5.62	244
		5.63	247
		5.64	249
		5.65	222
		5.66	212
		5.67	239
		5.68	217
		5.69	235
		5.7	220
		5.71	233
		5.72	242
		5.73	225
		5.74	240
		5.75	211
		5.76	229
		5.77	219
		5.78	216
		5.79	245
		5.8	240
		5.81	203
		5.82	190
		5.83	198
		5.84	230
		5.85	242
		5.86	231
		5.87	224
		5.88	219
		5.89	229
		5.9	209
		5.91	251
		5.92	268
		5.93	219
		5.94	237
		5.95	241
		5.96	242
		5.97	220
		5.98	247
		5.99	225
		6	229
		6.01	200
		6.02	232
		6.03	257
		6.04	235
		6.05	199
		6.06	207
		6.07	233
		6.08	215
		6.09	219
		6.1	205
		6.11	240
		6.12	225
		6.13	235
		6.14	217
		6.15	206
		6.16	221
		6.17	260
		6.18	227
		6.19	219
		6.2	217
		6.21	246
		6.22	248
		6.23	241
		6.24	239
		6.25	273
		6.26	232
		6.27	280
		6.28	253
		6.29	294
		6.3	268
		6.31	284
		6.32	286
		6.33	297
		6.34	301
		6.35	341
		6.36	334
		6.37	316
		6.38	288
		6.39	369
		6.4	339
		6.41	328
		6.42	359
		6.43	293
		6.44	290
		6.45	309
		6.46	260
		6.47	266
		6.48	282
		6.49	262
		6.5	257
		6.51	251
		6.52	237
		6.53	232
		6.54	215
		6.55	224
		6.56	220
		6.57	226
		6.58	228
		6.59	217
		6.6	211
		6.61	245
		6.62	224
		6.63	212
		6.64	249
		6.65	227
		6.66	241
		6.67	234
		6.68	221
		6.69	209
		6.7	208
		6.71	241
		6.72	203
		6.73	217
		6.74	237
		6.75	228
		6.76	215
		6.77	249
		6.78	188
		6.79	247
		6.8	229
		6.81	237
		6.82	213
		6.83	251
		6.84	258
		6.85	250
		6.86	242
		6.87	270
		6.88	278
		6.89	297
		6.9	305
		6.91	292
		6.92	274
		6.93	282
		6.94	319
		6.95	293
		6.96	287
		6.97	279
		6.98	300
		6.99	277
		7	288
		7.01	249
		7.02	285
		7.03	271
		7.04	266
		7.05	264
		7.06	253
		7.07	256
		7.08	229
		7.09	262
		7.1	284
		7.11	249
		7.12	238
		7.13	264
		7.14	283
		7.15	241
		7.16	245
		7.17	278
		7.18	226
		7.19	243
		7.2	256
		7.21	253
		7.22	220
		7.23	235
		7.24	212
		7.25	230
		7.26	239
		7.27	234
		7.28	248
		7.29	223
		7.3	235
		7.31	244
		7.32	224
		7.33	220
		7.34	233
		7.35	248
		7.36	230
		7.37	242
		7.38	241
		7.39	230
		7.4	236
		7.41	246
		7.42	234
		7.43	218
		7.44	262
		7.45	223
		7.46	245
		7.47	253
		7.48	273
		7.49	258
		7.5	259
		7.51	264
		7.52	260
		7.53	290
		7.54	257
		7.55	235
		7.56	250
		7.57	261
		7.58	267
		7.59	251
		7.6	266
		7.61	255
		7.62	260
		7.63	257
		7.64	238
		7.65	252
		7.66	285
		7.67	272
		7.68	285
		7.69	281
		7.7	268
		7.71	261
		7.72	276
		7.73	271
		7.74	262
		7.75	255
		7.76	306
		7.77	277
		7.78	291
		7.79	291
		7.8	363
		7.81	311
		7.82	314
		7.83	388
		7.84	389
		7.85	459
		7.86	517
		7.87	620
		7.88	857
		7.89	1106
		7.9	1377
		7.91	1934
		7.92	2497
		7.93	3234
		7.94	4295
		7.95	5503
		7.96	6909
		7.97	8634
		7.98	10153
		7.99	12157
		8	13879
		8.01	15558
		8.02	17034
		8.03	18118
		8.04	19061
		8.05	19681
		8.06	19602
		8.07	18891
		8.08	18021
		8.09	17011
		8.1	15380
		8.11	13383
		8.12	11672
		8.13	9837
		8.14	7955
		8.15	6593
		8.16	5251
		8.17	4023
		8.18	3129
		8.19	2391
		8.2	1787
		8.21	1364
		8.22	1008
		8.23	765
		8.24	588
		8.25	433
		8.26	432
		8.27	357
		8.28	308
		8.29	266
		8.3	267
		8.31	236
		8.32	253
		8.33	251
		8.34	253
		8.35	237
		8.36	258
		8.37	265
		8.38	246
		8.39	264
		8.4	259
		8.41	224
		8.42	248
		8.43	244
		8.44	262
		8.45	252
		8.46	258
		8.47	267
		8.48	231
		8.49	264
		8.5	206
		8.51	278
		8.52	270
		8.53	250
		8.54	249
		8.55	234
		8.56	290
		8.57	246
		8.58	252
		8.59	246
		8.6	249
		8.61	267
		8.62	294
		8.63	279
		8.64	255
		8.65	257
		8.66	258
		8.67	280
		8.68	286
		8.69	260
		8.7	308
		8.71	297
		8.72	322
		8.73	312
		8.74	356
		8.75	410
		8.76	486
		8.77	515
		8.78	591
		8.79	736
		8.8	873
		8.81	1087
		8.82	1222
		8.83	1407
		8.84	1667
		8.85	1932
		8.86	2227
		8.87	2393
		8.88	2532
		8.89	2902
		8.9	2931
		8.91	3063
		8.92	2993
		8.93	2941
		8.94	2846
		8.95	2760
		8.96	2449
		8.97	2219
		8.98	1966
		8.99	1718
		9	1538
		9.01	1298
		9.02	1076
		9.03	846
		9.04	743
		9.05	559
		9.06	457
		9.07	347
		9.08	279
		9.09	261
		9.1	205
		9.11	232
		9.12	170
		9.13	162
		9.14	136
		9.15	156
		9.16	143
		9.17	133
		9.18	158
		9.19	137
		9.2	130
		9.21	156
		9.22	163
		9.23	133
		9.24	132
		9.25	163
		9.26	136
		9.27	131
		9.28	126
		9.29	148
		9.3	162
		9.31	147
		9.32	188
		9.33	158
		9.34	155
		9.35	185
		9.36	176
		9.37	178
		9.38	166
		9.39	162
		9.4	187
		9.41	188
		9.42	203
		9.43	191
		9.44	205
		9.45	190
		9.46	184
		9.47	189
		9.48	215
		9.49	200
		9.5	208
		9.51	207
		9.52	204
		9.53	160
		9.54	171
		9.55	184
		9.56	181
		9.57	175
		9.58	177
		9.59	168
		9.6	162
		9.61	192
		9.62	179
		9.63	184
		9.64	190
		9.65	181
		9.66	217
		9.67	207
		9.68	192
		9.69	214
		9.7	209
		9.71	227
		9.72	232
		9.73	233
		9.74	205
		9.75	212
		9.76	230
		9.77	223
		9.78	215
		9.79	192
		9.8	185
		9.81	176
		9.82	174
		9.83	164
		9.84	170
		9.85	162
		9.86	139
		9.87	140
		9.88	118
		9.89	128
		9.9	121
		9.91	141
		9.92	131
		9.93	123
		9.94	122
		9.95	129
		9.96	116
		9.97	125
		9.98	106
		9.99	149
		10	133
		10.01	134
		10.02	127
		10.03	131
		10.04	122
		10.05	103
		10.06	120
		10.07	116
		10.08	121
		10.09	109
		10.1	144
		10.11	119
		10.12	135
		10.13	125
		10.14	110
		10.15	121
		10.16	127
		10.17	136
		10.18	118
		10.19	132
		10.2	124
		10.21	117
		10.22	125
		10.23	128
		10.24	134
		10.25	121
		10.26	119
		10.27	143
		10.28	128
		10.29	140
		10.3	137
		10.31	111
		10.32	151
		10.33	150
		10.34	120
		10.35	137
		10.36	133
		10.37	131
		10.38	120
		10.39	140
		10.4	126
		10.41	128
		10.42	132
		10.43	120
		10.44	142
		10.45	141
		10.46	130
		10.47	126
		10.48	132
		10.49	133
		10.5	113
		10.51	148
		10.52	121
		10.53	124
		10.54	111
		10.55	111
		10.56	111
		10.57	128
		10.58	129
		10.59	105
		10.6	144
		10.61	138
		10.62	133
		10.63	149
		10.64	103
		10.65	125
		10.66	118
		10.67	133
		10.68	120
		10.69	135
		10.7	128
		10.71	117
		10.72	131
		10.73	114
		10.74	122
		10.75	140
		10.76	130
		10.77	135
		10.78	143
		10.79	113
		10.8	146
		10.81	143
		10.82	132
		10.83	128
		10.84	156
		10.85	131
		10.86	150
		10.87	140
		10.88	115
		10.89	167
		10.9	133
		10.91	136
		10.92	164
		10.93	145
		10.94	144
		10.95	164
		10.96	145
		10.97	161
		10.98	192
		10.99	204
		11	241
		11.01	240
		11.02	324
		11.03	375
		11.04	461
		11.05	568
		11.06	711
		11.07	837
		11.08	1102
		11.09	1288
		11.1	1597
		11.11	2042
		11.12	2352
		11.13	2806
		11.14	3109
		11.15	3565
		11.16	4100
		11.17	4449
		11.18	4749
		11.19	5264
		11.2	5385
		11.21	5573
		11.22	5649
		11.23	5595
		11.24	5614
		11.25	5243
		11.26	5037
		11.27	4580
		11.28	4370
		11.29	3871
		11.3	3575
		11.31	2980
		11.32	2624
		11.33	2215
		11.34	1841
		11.35	1519
		11.36	1268
		11.37	1064
		11.38	851
		11.39	701
		11.4	575
		11.41	518
		11.42	418
		11.43	342
		11.44	322
		11.45	305
		11.46	329
		11.47	285
		11.48	288
		11.49	320
		11.5	287
		11.51	296
		11.52	269
		11.53	235
		11.54	252
		11.55	239
		11.56	232
		11.57	229
		11.58	245
		11.59	234
		11.6	196
		11.61	189
		11.62	200
		11.63	221
		11.64	179
		11.65	182
		11.66	205
		11.67	189
		11.68	148
		11.69	195
		11.7	160
		11.71	156
		11.72	158
		11.73	165
		11.74	171
		11.75	167
		11.76	163
		11.77	156
		11.78	167
		11.79	143
		11.8	163
		11.81	122
		11.82	159
		11.83	155
		11.84	136
		11.85	145
		11.86	118
		11.87	139
		11.88	122
		11.89	136
		11.9	124
		11.91	136
		11.92	118
		11.93	135
		11.94	128
		11.95	126
		11.96	118
		11.97	122
		11.98	122
		11.99	134
		12	119
		12.01	115
		12.02	110
		12.03	118
		12.04	120
		12.05	157
		12.06	126
		12.07	127
		12.08	112
		12.09	127
		12.1	108
		12.11	120
		12.12	112
		12.13	120
		12.14	143
		12.15	111
		12.16	111
		12.17	134
		12.18	135
		12.19	122
		12.2	145
		12.21	114
		12.22	107
		12.23	119
		12.24	143
		12.25	137
		12.26	129
		12.27	147
		12.28	140
		12.29	149
		12.3	135
		12.31	159
		12.32	155
		12.33	172
		12.34	201
		12.35	220
		12.36	242
		12.37	259
		12.38	330
		12.39	336
		12.4	381
		12.41	422
		12.42	522
		12.43	548
		12.44	612
		12.45	688
		12.46	744
		12.47	724
		12.48	837
		12.49	859
		12.5	882
		12.51	857
		12.52	860
		12.53	847
		12.54	808
		12.55	751
		12.56	740
		12.57	685
		12.58	631
		12.59	584
		12.6	516
		12.61	477
		12.62	404
		12.63	383
		12.64	326
		12.65	321
		12.66	277
		12.67	262
		12.68	227
		12.69	210
		12.7	207
		12.71	184
		12.72	169
		12.73	149
		12.74	152
		12.75	164
		12.76	151
		12.77	134
		12.78	142
		12.79	116
		12.8	128
		12.81	121
		12.82	115
		12.83	118
		12.84	111
		12.85	108
		12.86	107
		12.87	84
		12.88	101
		12.89	101
		12.9	95
		12.91	83
		12.92	99
		12.93	107
		12.94	99
		12.95	118
		12.96	92
		12.97	95
		12.98	103
		12.99	106
		13	91
		13.01	73
		13.02	102
		13.03	97
		13.04	102
		13.05	106
		13.06	83
		13.07	112
		13.08	103
		13.09	85
		13.1	113
		13.11	80
		13.12	91
		13.13	99
		13.14	84
		13.15	102
		13.16	100
		13.17	95
		13.18	98
		13.19	98
		13.2	77
		13.21	97
		13.22	84
		13.23	96
		13.24	94
		13.25	98
		13.26	98
		13.27	94
		13.28	93
		13.29	98
		13.3	88
		13.31	94
		13.32	91
		13.33	129
		13.34	115
		13.35	111
		13.36	115
		13.37	99
		13.38	105
		13.39	109
		13.4	111
		13.41	91
		13.42	106
		13.43	116
		13.44	120
		13.45	89
		13.46	100
		13.47	103
		13.48	104
		13.49	93
		13.5	83
		13.51	114
		13.52	104
		13.53	102
		13.54	95
		13.55	107
		13.56	104
		13.57	98
		13.58	85
		13.59	79
		13.6	81
		13.61	87
		13.62	89
		13.63	86
		13.64	109
		13.65	91
		13.66	101
		13.67	106
		13.68	111
		13.69	79
		13.7	87
		13.71	92
		13.72	94
		13.73	105
		13.74	96
		13.75	100
		13.76	77
		13.77	91
		13.78	87
		13.79	102
		13.8	73
		13.81	80
		13.82	97
		13.83	85
		13.84	102
		13.85	93
		13.86	101
		13.87	92
		13.88	97
		13.89	91
		13.9	95
		13.91	93
		13.92	102
		13.93	82
		13.94	96
		13.95	93
		13.96	93
		13.97	86
		13.98	81
		13.99	94
		14	109
		14.01	71
		14.02	88
		14.03	78
		14.04	77
		14.05	100
		14.06	76
		14.07	72
		14.08	89
		14.09	91
		14.1	101
		14.11	84
		14.12	91
		14.13	95
		14.14	75
		14.15	88
		14.16	97
		14.17	62
		14.18	94
		14.19	100
		14.2	83
		14.21	73
		14.22	77
		14.23	86
		14.24	88
		14.25	86
		14.26	90
		14.27	82
		14.28	83
		14.29	81
		14.3	61
		14.31	81
		14.32	73
		14.33	85
		14.34	64
		14.35	92
		14.36	76
		14.37	90
		14.38	78
		14.39	84
		14.4	79
		14.41	94
		14.42	96
		14.43	109
		14.44	86
		14.45	105
		14.46	81
		14.47	89
		14.48	84
		14.49	80
		14.5	83
		14.51	93
		14.52	82
		14.53	87
		14.54	81
		14.55	97
		14.56	91
		14.57	105
		14.58	91
		14.59	99
		14.6	89
		14.61	97
		14.62	105
		14.63	95
		14.64	91
		14.65	105
		14.66	91
		14.67	108
		14.68	102
		14.69	87
		14.7	82
		14.71	104
		14.72	103
		14.73	81
		14.74	75
		14.75	97
		14.76	109
		14.77	88
		14.78	96
		14.79	102
		14.8	97
		14.81	95
		14.82	95
		14.83	97
		14.84	75
		14.85	108
		14.86	106
		14.87	116
		14.88	82
		14.89	100
		14.9	108
		14.91	91
		14.92	89
		14.93	79
		14.94	93
		14.95	88
		14.96	78
		14.97	78
		14.98	92
		14.99	66
		15	73
		15.01	79
		15.02	81
		15.03	78
		15.04	72
		15.05	79
		15.06	77
		15.07	84
		15.08	72
		15.09	75
		15.1	99
		15.11	96
		15.12	86
		15.13	86
		15.14	84
		15.15	85
		15.16	86
		15.17	75
		15.18	67
		15.19	88
		15.2	81
		15.21	68
		15.22	67
		15.23	89
		15.24	66
		15.25	74
		15.26	88
		15.27	64
		15.28	85
		15.29	83
		15.3	82
		15.31	74
		15.32	91
		15.33	83
		15.34	70
		15.35	71
		15.36	77
		15.37	77
		15.38	83
		15.39	89
		15.4	66
		15.41	75
		15.42	81
		15.43	76
		15.44	61
		15.45	58
		15.46	73
		15.47	60
		15.48	66
		15.49	71
		15.5	77
		15.51	70
		15.52	83
		15.53	66
		15.54	76
		15.55	68
		15.56	71
		15.57	68
		15.58	72
		15.59	81
		15.6	74
		15.61	80
		15.62	77
		15.63	70
		15.64	85
		15.65	71
		15.66	65
		15.67	71
		15.68	68
		15.69	70
		15.7	74
		15.71	70
		15.72	89
		15.73	88
		15.74	77
		15.75	67
		15.76	74
		15.77	79
		15.78	76
		15.79	75
		15.8	73
		15.81	73
		15.82	65
		15.83	74
		15.84	73
		15.85	71
		15.86	63
		15.87	76
		15.88	80
		15.89	78
		15.9	71
		15.91	87
		15.92	81
		15.93	94
		15.94	102
		15.95	99
		15.96	84
		15.97	94
		15.98	97
		15.99	115
		16	150
		16.01	101
		16.02	114
		16.03	139
		16.04	140
		16.05	123
		16.06	119
		16.07	160
		16.08	146
		16.09	131
		16.1	151
		16.11	143
		16.12	122
		16.13	163
		16.14	154
		16.15	129
		16.16	131
		16.17	153
		16.18	147
		16.19	152
		16.2	114
		16.21	114
		16.22	95
		16.23	107
		16.24	103
		16.25	82
		16.26	93
		16.27	76
		16.28	77
		16.29	69
		16.3	73
		16.31	74
		16.32	71
		16.33	64
		16.34	60
		16.35	65
		16.36	70
		16.37	76
		16.38	72
		16.39	54
		16.4	55
		16.41	78
		16.42	60
		16.43	85
		16.44	61
		16.45	60
		16.46	61
		16.47	66
		16.48	55
		16.49	63
		16.5	68
		16.51	63
		16.52	52
		16.53	60
		16.54	62
		16.55	63
		16.56	75
		16.57	63
		16.58	54
		16.59	57
		16.6	68
		16.61	77
		16.62	62
		16.63	67
		16.64	66
		16.65	76
		16.66	67
		16.67	54
		16.68	59
		16.69	57
		16.7	63
		16.71	67
		16.72	64
		16.73	56
		16.74	93
		16.75	55
		16.76	49
		16.77	69
		16.78	68
		16.79	76
		16.8	70
		16.81	58
		16.82	61
		16.83	72
		16.84	79
		16.85	61
		16.86	69
		16.87	75
		16.88	73
		16.89	61
		16.9	87
		16.91	60
		16.92	82
		16.93	85
		16.94	98
		16.95	90
		16.96	101
		16.97	84
		16.98	78
		16.99	100
		17	89
		17.01	61
		17.02	87
		17.03	94
		17.04	85
		17.05	66
		17.06	62
		17.07	73
		17.08	56
		17.09	73
		17.1	73
		17.11	78
		17.12	63
		17.13	68
		17.14	71
		17.15	64
		17.16	66
		17.17	71
		17.18	62
		17.19	79
		17.2	56
		17.21	69
		17.22	52
		17.23	65
		17.24	62
		17.25	65
		17.26	67
		17.27	63
		17.28	63
		17.29	72
		17.3	71
		17.31	70
		17.32	82
		17.33	74
		17.34	63
		17.35	74
		17.36	62
		17.37	90
		17.38	72
		17.39	83
		17.4	101
		17.41	104
		17.42	90
		17.43	86
		17.44	107
		17.45	82
		17.46	73
		17.47	88
		17.48	67
		17.49	96
		17.5	79
		17.51	80
		17.52	88
		17.53	62
		17.54	72
		17.55	68
		17.56	66
		17.57	84
		17.58	66
		17.59	80
		17.6	71
		17.61	58
		17.62	63
		17.63	63
		17.64	61
		17.65	52
		17.66	66
		17.67	63
		17.68	55
		17.69	67
		17.7	57
		17.71	57
		17.72	46
		17.73	61
		17.74	64
		17.75	61
		17.76	68
		17.77	63
		17.78	68
		17.79	52
		17.8	68
		17.81	46
		17.82	58
		17.83	50
		17.84	65
		17.85	70
		17.86	60
		17.87	65
		17.88	70
		17.89	55
		17.9	50
		17.91	55
		17.92	49
		17.93	57
		17.94	44
		17.95	49
		17.96	54
		17.97	69
		17.98	54
		17.99	44
		18	54
		18.01	51
		18.02	51
		18.03	57
		18.04	60
		18.05	57
		18.06	70
		18.07	49
		18.08	55
		18.09	59
		18.1	46
		18.11	44
		18.12	50
		18.13	61
		18.14	55
		18.15	57
		18.16	56
		18.17	58
		18.18	50
		18.19	67
		18.2	50
		18.21	49
		18.22	57
		18.23	61
		18.24	52
		18.25	48
		18.26	51
		18.27	59
		18.28	56
		18.29	45
		18.3	59
		18.31	53
		18.32	47
		18.33	58
		18.34	47
		18.35	47
		18.36	48
		18.37	46
		18.38	55
		18.39	54
		18.4	51
		18.41	57
		18.42	51
		18.43	48
		18.44	57
		18.45	57
		18.46	50
		18.47	48
		18.48	56
		18.49	43
		18.5	50
		18.51	54
		18.52	52
		18.53	48
		18.54	64
		18.55	57
		18.56	42
		18.57	51
		18.58	46
		18.59	44
		18.6	68
		18.61	45
		18.62	44
		18.63	43
		18.64	58
		18.65	61
		18.66	52
		18.67	41
		18.68	63
		18.69	67
		18.7	35
		18.71	56
		18.72	63
		18.73	48
		18.74	52
		18.75	52
		18.76	45
		18.77	51
		18.78	44
		18.79	49
		18.8	32
		18.81	53
		18.82	48
		18.83	52
		18.84	48
		18.85	48
		18.86	49
		18.87	54
		18.88	45
		18.89	40
		18.9	57
		18.91	52
		18.92	44
		18.93	45
		18.94	54
		18.95	50
		18.96	46
		18.97	51
		18.98	45
		18.99	44
		19	45
		19.01	47
		19.02	49
		19.03	53
		19.04	56
		19.05	51
		19.06	54
		19.07	55
		19.08	60
		19.09	56
		19.1	51
		19.11	61
		19.12	60
		19.13	68
		19.14	52
		19.15	57
		19.16	64
		19.17	62
		19.18	68
		19.19	80
		19.2	83
		19.21	94
		19.22	79
		19.23	93
		19.24	94
		19.25	102
		19.26	87
		19.27	105
		19.28	84
		19.29	84
		19.3	86
		19.31	81
		19.32	88
		19.33	95
		19.34	92
		19.35	84
		19.36	82
		19.37	68
		19.38	76
		19.39	63
		19.4	88
		19.41	53
		19.42	64
		19.43	55
		19.44	61
		19.45	58
		19.46	65
		19.47	54
		19.48	65
		19.49	39
		19.5	55
		19.51	45
		19.52	55
		19.53	58
		19.54	57
		19.55	49
		19.56	42
		19.57	39
		19.58	47
		19.59	53
		19.6	55
		19.61	61
		19.62	50
		19.63	62
		19.64	62
		19.65	61
		19.66	40
		19.67	38
		19.68	50
		19.69	39
		19.7	54
		19.71	50
		19.72	43
		19.73	47
		19.74	37
		19.75	42
		19.76	62
		19.77	50
		19.78	42
		19.79	39
		19.8	46
		19.81	51
		19.82	45
		19.83	49
		19.84	37
		19.85	44
		19.86	46
		19.87	43
		19.88	50
		19.89	44
		19.9	42
		19.91	45
		19.92	48
		19.93	49
		19.94	46
		19.95	45
		19.96	59
[truncated: 2,099 more rows]

## Sheet: Figure 3a
Figure 3a
		Parameter x	Parameter y	Parameter x	Parameter y	Parameter x	Parameter y	Parameter x	Parameter y	Parameter x	Parameter y	Parameter x	Parameter y	Parameter x	Parameter y	Parameter x	Parameter y	Parameter x	Parameter y	Parameter x	Parameter y	Parameter x	Parameter y	Parameter x	Parameter y	Parameter x	Parameter y	Parameter x	Parameter y
			-60V		-40V		-20V		0V		20V		40V		60V		-60V*		-40V*		-20V*		0V*		20V*		40V*		60V*
		Vds (V)	Ids (mA)	Vds (V)	Ids (mA)	Vds (V)	Ids (mA)	Vds (V)	Ids (mA)	Vds (V)	Ids (mA)	Vds (V)	Ids (mA)	Vds (V)	Ids (mA)	Vds (V)	Ids (mA)	Vds (V)	Ids (mA)	Vds (V)	Ids (mA)	Vds (V)	Ids (mA)	Vds (V)	Ids (mA)	Vds (V)	Ids (mA)	Vds (V)	Ids (mA)
		-2	-0.78584	-2	-0.78026	-2	-0.77507	-2	-0.76875	-2	-0.76315	-2	-0.75889	-2	-0.75665	-2	-0.54366	-2	-0.54022	-2	-0.53659	-2	-0.53079	-2	-0.52711	-2	-0.52479	-2	-0.52279
		-1.98	-0.77747	-1.98	-0.77215	-1.98	-0.76685	-1.98	-0.76049	-1.98	-0.75497	-1.98	-0.75078	-1.98	-0.7486	-1.98	-0.53744	-1.98	-0.53436	-1.98	-0.53066	-1.98	-0.52509	-1.98	-0.5214	-1.98	-0.51875	-1.98	-0.5169
		-1.96	-0.76908	-1.96	-0.7639	-1.96	-0.75867	-1.96	-0.75242	-1.96	-0.74708	-1.96	-0.74288	-1.96	-0.74065	-1.96	-0.53194	-1.96	-0.52854	-1.96	-0.52485	-1.96	-0.51916	-1.96	-0.51569	-1.96	-0.51292	-1.96	-0.5113
		-1.94	-0.76095	-1.94	-0.7558	-1.94	-0.75045	-1.94	-0.74426	-1.94	-0.73882	-1.94	-0.73475	-1.94	-0.73256	-1.94	-0.52614	-1.94	-0.52266	-1.94	-0.51893	-1.94	-0.51339	-1.94	-0.50993	-1.94	-0.5072	-1.94	-0.5056
		-1.92	-0.75239	-1.92	-0.74732	-1.92	-0.74219	-1.92	-0.7364	-1.92	-0.73093	-1.92	-0.72675	-1.92	-0.7247	-1.92	-0.52007	-1.92	-0.51684	-1.92	-0.51306	-1.92	-0.50775	-1.92	-0.50428	-1.92	-0.5015	-1.92	-0.49991
		-1.9	-0.7443	-1.9	-0.73912	-1.9	-0.73396	-1.9	-0.72816	-1.9	-0.72276	-1.9	-0.71878	-1.9	-0.71676	-1.9	-0.51379	-1.9	-0.51112	-1.9	-0.5071	-1.9	-0.50203	-1.9	-0.49865	-1.9	-0.49563	-1.9	-0.49429
		-1.88	-0.73607	-1.88	-0.73082	-1.88	-0.72577	-1.88	-0.72001	-1.88	-0.71478	-1.88	-0.71077	-1.88	-0.70865	-1.88	-0.50803	-1.88	-0.50525	-1.88	-0.50123	-1.88	-0.49647	-1.88	-0.49285	-1.88	-0.48996	-1.88	-0.48835
		-1.86	-0.72764	-1.86	-0.72267	-1.86	-0.71764	-1.86	-0.71199	-1.86	-0.70674	-1.86	-0.70275	-1.86	-0.70067	-1.86	-0.50213	-1.86	-0.49931	-1.86	-0.49557	-1.86	-0.4904	-1.86	-0.48724	-1.86	-0.48438	-1.86	-0.48308
		-1.84	-0.71929	-1.84	-0.71442	-1.84	-0.70954	-1.84	-0.70377	-1.84	-0.69873	-1.84	-0.6949	-1.84	-0.69271	-1.84	-0.49649	-1.84	-0.49343	-1.84	-0.48956	-1.84	-0.48473	-1.84	-0.48153	-1.84	-0.47871	-1.84	-0.47702
		-1.82	-0.71088	-1.82	-0.70632	-1.82	-0.7013	-1.82	-0.69572	-1.82	-0.69062	-1.82	-0.68671	-1.82	-0.68488	-1.82	-0.49047	-1.82	-0.48782	-1.82	-0.48359	-1.82	-0.47893	-1.82	-0.47579	-1.82	-0.47314	-1.82	-0.47157
		-1.8	-0.70283	-1.8	-0.69806	-1.8	-0.69314	-1.8	-0.68762	-1.8	-0.68272	-1.8	-0.67889	-1.8	-0.67695	-1.8	-0.48494	-1.8	-0.48171	-1.8	-0.4779	-1.8	-0.47312	-1.8	-0.47018	-1.8	-0.46759	-1.8	-0.46606
		-1.78	-0.69448	-1.78	-0.68981	-1.78	-0.68483	-1.78	-0.6797	-1.78	-0.67458	-1.78	-0.67094	-1.78	-0.66894	-1.78	-0.47886	-1.78	-0.47587	-1.78	-0.47208	-1.78	-0.46741	-1.78	-0.46464	-1.78	-0.46193	-1.78	-0.46058
		-1.76	-0.6863	-1.76	-0.68164	-1.76	-0.67675	-1.76	-0.67162	-1.76	-0.66659	-1.76	-0.66302	-1.76	-0.66103	-1.76	-0.47339	-1.76	-0.47011	-1.76	-0.46639	-1.76	-0.46187	-1.76	-0.45888	-1.76	-0.4564	-1.76	-0.4548
		-1.74	-0.67794	-1.74	-0.67341	-1.74	-0.66881	-1.74	-0.66371	-1.74	-0.65867	-1.74	-0.65512	-1.74	-0.65317	-1.74	-0.46728	-1.74	-0.46424	-1.74	-0.46077	-1.74	-0.45617	-1.74	-0.45305	-1.74	-0.45063	-1.74	-0.44912
		-1.72	-0.66973	-1.72	-0.66519	-1.72	-0.66054	-1.72	-0.65559	-1.72	-0.65064	-1.72	-0.64711	-1.72	-0.64512	-1.72	-0.46156	-1.72	-0.45851	-1.72	-0.45494	-1.72	-0.45026	-1.72	-0.44753	-1.72	-0.44496	-1.72	-0.44379
		-1.7	-0.66158	-1.7	-0.65717	-1.7	-0.65243	-1.7	-0.64749	-1.7	-0.64279	-1.7	-0.63922	-1.7	-0.63738	-1.7	-0.45584	-1.7	-0.45266	-1.7	-0.44929	-1.7	-0.44481	-1.7	-0.44182	-1.7	-0.43958	-1.7	-0.43794
		-1.68	-0.65321	-1.68	-0.649	-1.68	-0.64431	-1.68	-0.63935	-1.68	-0.63474	-1.68	-0.63123	-1.68	-0.62948	-1.68	-0.45009	-1.68	-0.44707	-1.68	-0.44355	-1.68	-0.43896	-1.68	-0.4362	-1.68	-0.43421	-1.68	-0.4324
		-1.66	-0.64516	-1.66	-0.64091	-1.66	-0.63632	-1.66	-0.63152	-1.66	-0.62685	-1.66	-0.62343	-1.66	-0.62159	-1.66	-0.44411	-1.66	-0.44125	-1.66	-0.43784	-1.66	-0.4331	-1.66	-0.43056	-1.66	-0.42855	-1.66	-0.42683
		-1.64	-0.63693	-1.64	-0.63277	-1.64	-0.62819	-1.64	-0.62344	-1.64	-0.61887	-1.64	-0.61546	-1.64	-0.61363	-1.64	-0.43821	-1.64	-0.43546	-1.64	-0.43215	-1.64	-0.42767	-1.64	-0.42493	-1.64	-0.42285	-1.64	-0.42146
		-1.62	-0.6286	-1.62	-0.62468	-1.62	-0.62007	-1.62	-0.61526	-1.62	-0.61087	-1.62	-0.60761	-1.62	-0.60571	-1.62	-0.43252	-1.62	-0.42955	-1.62	-0.42638	-1.62	-0.42194	-1.62	-0.41934	-1.62	-0.41723	-1.62	-0.41579
		-1.6	-0.62071	-1.6	-0.61657	-1.6	-0.61218	-1.6	-0.60736	-1.6	-0.60299	-1.6	-0.59982	-1.6	-0.59785	-1.6	-0.42669	-1.6	-0.42422	-1.6	-0.42073	-1.6	-0.41627	-1.6	-0.41383	-1.6	-0.41178	-1.6	-0.4102
		-1.58	-0.61242	-1.58	-0.60845	-1.58	-0.60412	-1.58	-0.59931	-1.58	-0.59505	-1.58	-0.59177	-1.58	-0.59015	-1.58	-0.42093	-1.58	-0.41825	-1.58	-0.41511	-1.58	-0.41072	-1.58	-0.40818	-1.58	-0.4062	-1.58	-0.40462
		-1.56	-0.60432	-1.56	-0.60035	-1.56	-0.59603	-1.56	-0.59136	-1.56	-0.58725	-1.56	-0.58392	-1.56	-0.58234	-1.56	-0.41534	-1.56	-0.41257	-1.56	-0.4096	-1.56	-0.40518	-1.56	-0.40264	-1.56	-0.40062	-1.56	-0.39914
		-1.54	-0.59614	-1.54	-0.5923	-1.54	-0.5881	-1.54	-0.58352	-1.54	-0.57931	-1.54	-0.57617	-1.54	-0.57451	-1.54	-0.40952	-1.54	-0.40673	-1.54	-0.40387	-1.54	-0.39956	-1.54	-0.39707	-1.54	-0.39505	-1.54	-0.3938
		-1.52	-0.58798	-1.52	-0.58412	-1.52	-0.57988	-1.52	-0.57552	-1.52	-0.57159	-1.52	-0.56819	-1.52	-0.56665	-1.52	-0.40386	-1.52	-0.40098	-1.52	-0.3982	-1.52	-0.39403	-1.52	-0.39156	-1.52	-0.38948	-1.52	-0.38835
		-1.5	-0.5799	-1.5	-0.57612	-1.5	-0.57193	-1.5	-0.5677	-1.5	-0.56371	-1.5	-0.56041	-1.5	-0.55888	-1.5	-0.3981	-1.5	-0.39541	-1.5	-0.39252	-1.5	-0.3885	-1.5	-0.38589	-1.5	-0.38395	-1.5	-0.3827
		-1.48	-0.57172	-1.48	-0.56804	-1.48	-0.56401	-1.48	-0.55977	-1.48	-0.5558	-1.48	-0.55262	-1.48	-0.5511	-1.48	-0.39247	-1.48	-0.38973	-1.48	-0.38685	-1.48	-0.38291	-1.48	-0.38039	-1.48	-0.3784	-1.48	-0.37727
		-1.46	-0.5636	-1.46	-0.56003	-1.46	-0.55592	-1.46	-0.5517	-1.46	-0.5478	-1.46	-0.54499	-1.46	-0.54346	-1.46	-0.3866	-1.46	-0.38421	-1.46	-0.38128	-1.46	-0.37737	-1.46	-0.37488	-1.46	-0.37287	-1.46	-0.37187
		-1.44	-0.55557	-1.44	-0.552	-1.44	-0.54814	-1.44	-0.54389	-1.44	-0.54007	-1.44	-0.53702	-1.44	-0.53553	-1.44	-0.38114	-1.44	-0.37858	-1.44	-0.37564	-1.44	-0.37192	-1.44	-0.36934	-1.44	-0.36744	-1.44	-0.36629
		-1.42	-0.54756	-1.42	-0.54402	-1.42	-0.5401	-1.42	-0.53607	-1.42	-0.53228	-1.42	-0.52914	-1.42	-0.5278	-1.42	-0.37552	-1.42	-0.37283	-1.42	-0.3703	-1.42	-0.36637	-1.42	-0.36397	-1.42	-0.36206	-1.42	-0.36102
		-1.4	-0.53955	-1.4	-0.53604	-1.4	-0.53228	-1.4	-0.52819	-1.4	-0.52456	-1.4	-0.52147	-1.4	-0.52001	-1.4	-0.36985	-1.4	-0.36728	-1.4	-0.36464	-1.4	-0.36085	-1.4	-0.35841	-1.4	-0.3566	-1.4	-0.35549
		-1.38	-0.53145	-1.38	-0.52802	-1.38	-0.52436	-1.38	-0.52033	-1.38	-0.51673	-1.38	-0.51357	-1.38	-0.51232	-1.38	-0.36427	-1.38	-0.36187	-1.38	-0.35907	-1.38	-0.35526	-1.38	-0.35311	-1.38	-0.35112	-1.38	-0.35012
		-1.36	-0.52337	-1.36	-0.52005	-1.36	-0.51633	-1.36	-0.51243	-1.36	-0.50883	-1.36	-0.50562	-1.36	-0.50449	-1.36	-0.35871	-1.36	-0.356	-1.36	-0.35349	-1.36	-0.34969	-1.36	-0.34757	-1.36	-0.34578	-1.36	-0.34462
		-1.34	-0.51533	-1.34	-0.51211	-1.34	-0.50842	-1.34	-0.50449	-1.34	-0.50109	-1.34	-0.498	-1.34	-0.49685	-1.34	-0.35313	-1.34	-0.35053	-1.34	-0.34804	-1.34	-0.3442	-1.34	-0.34223	-1.34	-0.34043	-1.34	-0.33915
		-1.32	-0.50729	-1.32	-0.504	-1.32	-0.50058	-1.32	-0.49663	-1.32	-0.49326	-1.32	-0.4903	-1.32	-0.48911	-1.32	-0.34753	-1.32	-0.34506	-1.32	-0.34254	-1.32	-0.33869	-1.32	-0.33678	-1.32	-0.335	-1.32	-0.33395
		-1.3	-0.49935	-1.3	-0.49611	-1.3	-0.49275	-1.3	-0.48881	-1.3	-0.48553	-1.3	-0.48268	-1.3	-0.48149	-1.3	-0.34196	-1.3	-0.33952	-1.3	-0.33692	-1.3	-0.33319	-1.3	-0.33126	-1.3	-0.32961	-1.3	-0.32851
		-1.28	-0.49132	-1.28	-0.48816	-1.28	-0.48476	-1.28	-0.48101	-1.28	-0.47764	-1.28	-0.47491	-1.28	-0.47368	-1.28	-0.33637	-1.28	-0.33391	-1.28	-0.33147	-1.28	-0.32787	-1.28	-0.3259	-1.28	-0.32414	-1.28	-0.32308
		-1.26	-0.48336	-1.26	-0.48018	-1.26	-0.47691	-1.26	-0.47319	-1.26	-0.46997	-1.26	-0.4672	-1.26	-0.46597	-1.26	-0.33079	-1.26	-0.32851	-1.26	-0.32595	-1.26	-0.32237	-1.26	-0.32068	-1.26	-0.31858	-1.26	-0.31783
		-1.24	-0.47539	-1.24	-0.47227	-1.24	-0.46912	-1.24	-0.46547	-1.24	-0.46222	-1.24	-0.4595	-1.24	-0.45834	-1.24	-0.32534	-1.24	-0.32308	-1.24	-0.32068	-1.24	-0.31693	-1.24	-0.31528	-1.24	-0.31321	-1.24	-0.31229
		-1.22	-0.46734	-1.22	-0.46439	-1.22	-0.46131	-1.22	-0.45757	-1.22	-0.4545	-1.22	-0.45188	-1.22	-0.45072	-1.22	-0.31966	-1.22	-0.31756	-1.22	-0.31506	-1.22	-0.31139	-1.22	-0.30968	-1.22	-0.3079	-1.22	-0.307
		-1.2	-0.45947	-1.2	-0.4565	-1.2	-0.45343	-1.2	-0.44978	-1.2	-0.44672	-1.2	-0.44417	-1.2	-0.44305	-1.2	-0.31412	-1.2	-0.31198	-1.2	-0.30953	-1.2	-0.30592	-1.2	-0.30424	-1.2	-0.30257	-1.2	-0.30151
		-1.18	-0.45152	-1.18	-0.44856	-1.18	-0.44557	-1.18	-0.44208	-1.18	-0.43903	-1.18	-0.43644	-1.18	-0.43535	-1.18	-0.30863	-1.18	-0.30638	-1.18	-0.304	-1.18	-0.30062	-1.18	-0.2989	-1.18	-0.29722	-1.18	-0.29618
		-1.16	-0.44357	-1.16	-0.44064	-1.16	-0.4377	-1.16	-0.43423	-1.16	-0.43128	-1.16	-0.42882	-1.16	-0.42774	-1.16	-0.30303	-1.16	-0.3009	-1.16	-0.29846	-1.16	-0.29527	-1.16	-0.29367	-1.16	-0.29193	-1.16	-0.29089
		-1.14	-0.43564	-1.14	-0.43279	-1.14	-0.42988	-1.14	-0.42643	-1.14	-0.42364	-1.14	-0.42118	-1.14	-0.42018	-1.14	-0.29744	-1.14	-0.29534	-1.14	-0.29305	-1.14	-0.2899	-1.14	-0.28833	-1.14	-0.28655	-1.14	-0.28564
		-1.12	-0.42775	-1.12	-0.425	-1.12	-0.42213	-1.12	-0.41869	-1.12	-0.41589	-1.12	-0.4135	-1.12	-0.41257	-1.12	-0.29177	-1.12	-0.28992	-1.12	-0.28773	-1.12	-0.28445	-1.12	-0.28293	-1.12	-0.28114	-1.12	-0.28026
		-1.1	-0.41978	-1.1	-0.41704	-1.1	-0.41423	-1.1	-0.41093	-1.1	-0.40819	-1.1	-0.40593	-1.1	-0.40492	-1.1	-0.28619	-1.1	-0.28432	-1.1	-0.28226	-1.1	-0.27906	-1.1	-0.27761	-1.1	-0.2759	-1.1	-0.27507
		-1.08	-0.41195	-1.08	-0.40923	-1.08	-0.40636	-1.08	-0.40321	-1.08	-0.40052	-1.08	-0.3983	-1.08	-0.39723	-1.08	-0.28068	-1.08	-0.27887	-1.08	-0.27676	-1.08	-0.27384	-1.08	-0.27228	-1.08	-0.27059	-1.08	-0.26997
		-1.06	-0.40404	-1.06	-0.40133	-1.06	-0.39867	-1.06	-0.39553	-1.06	-0.39294	-1.06	-0.39072	-1.06	-0.38972	-1.06	-0.27522	-1.06	-0.27336	-1.06	-0.27148	-1.06	-0.26857	-1.06	-0.26698	-1.06	-0.26535	-1.06	-0.26459
		-1.04	-0.39609	-1.04	-0.3936	-1.04	-0.39097	-1.04	-0.38775	-1.04	-0.38526	-1.04	-0.38316	-1.04	-0.38225	-1.04	-0.26986	-1.04	-0.26799	-1.04	-0.26607	-1.04	-0.2632	-1.04	-0.26164	-1.04	-0.26005	-1.04	-0.25938
		-1.02	-0.38826	-1.02	-0.38585	-1.02	-0.38324	-1.02	-0.38008	-1.02	-0.37764	-1.02	-0.37558	-1.02	-0.37467	-1.02	-0.26433	-1.02	-0.26242	-1.02	-0.26072	-1.02	-0.25787	-1.02	-0.25642	-1.02	-0.25474	-1.02	-0.25418
		-1	-0.38034	-1	-0.37795	-1	-0.37557	-1	-0.37251	-1	-0.37002	-1	-0.36794	-1	-0.36705	-1	-0.25886	-1	-0.25698	-1	-0.25522	-1	-0.25252	-1	-0.25114	-1	-0.2495	-1	-0.24889
		-0.98	-0.37258	-0.98	-0.37021	-0.98	-0.36777	-0.98	-0.36478	-0.98	-0.36238	-0.98	-0.36043	-0.98	-0.35949	-0.98	-0.25344	-0.98	-0.25184	-0.98	-0.24983	-0.98	-0.24725	-0.98	-0.24581	-0.98	-0.2443	-0.98	-0.24359
		-0.96	-0.36473	-0.96	-0.36235	-0.96	-0.36009	-0.96	-0.35721	-0.96	-0.35476	-0.96	-0.35288	-0.96	-0.35198	-0.96	-0.24802	-0.96	-0.24638	-0.96	-0.24447	-0.96	-0.24188	-0.96	-0.24058	-0.96	-0.23901	-0.96	-0.23824
		-0.94	-0.35694	-0.94	-0.35467	-0.94	-0.35231	-0.94	-0.34951	-0.94	-0.34708	-0.94	-0.34537	-0.94	-0.34445	-0.94	-0.24256	-0.94	-0.24101	-0.94	-0.23916	-0.94	-0.2366	-0.94	-0.23533	-0.94	-0.23378	-0.94	-0.23314
		-0.92	-0.3492	-0.92	-0.34695	-0.92	-0.34467	-0.92	-0.34184	-0.92	-0.33953	-0.92	-0.33786	-0.92	-0.33686	-0.92	-0.2371	-0.92	-0.23567	-0.92	-0.23389	-0.92	-0.23134	-0.92	-0.23014	-0.92	-0.22855	-0.92	-0.22798
		-0.9	-0.34148	-0.9	-0.33922	-0.9	-0.33702	-0.9	-0.33419	-0.9	-0.332	-0.9	-0.33039	-0.9	-0.32937	-0.9	-0.23184	-0.9	-0.23029	-0.9	-0.22862	-0.9	-0.22601	-0.9	-0.22481	-0.9	-0.22341	-0.9	-0.22267
		-0.88	-0.33369	-0.88	-0.33153	-0.88	-0.32935	-0.88	-0.32659	-0.88	-0.32451	-0.88	-0.32282	-0.88	-0.3219	-0.88	-0.22649	-0.88	-0.22489	-0.88	-0.22316	-0.88	-0.22072	-0.88	-0.21961	-0.88	-0.21823	-0.88	-0.21739
		-0.86	-0.32594	-0.86	-0.32386	-0.86	-0.32168	-0.86	-0.31909	-0.86	-0.3169	-0.86	-0.31532	-0.86	-0.31444	-0.86	-0.22112	-0.86	-0.21958	-0.86	-0.21788	-0.86	-0.21545	-0.86	-0.21442	-0.86	-0.21307	-0.86	-0.21221
		-0.84	-0.31822	-0.84	-0.31616	-0.84	-0.31402	-0.84	-0.31144	-0.84	-0.30941	-0.84	-0.3078	-0.84	-0.30696	-0.84	-0.21576	-0.84	-0.21425	-0.84	-0.21272	-0.84	-0.21021	-0.84	-0.20917	-0.84	-0.2079	-0.84	-0.20711
		-0.82	-0.31044	-0.82	-0.30844	-0.82	-0.30641	-0.82	-0.30384	-0.82	-0.30186	-0.82	-0.30044	-0.82	-0.29953	-0.82	-0.21037	-0.82	-0.20897	-0.82	-0.2075	-0.82	-0.20503	-0.82	-0.20402	-0.82	-0.20272	-0.82	-0.20202
		-0.8	-0.30262	-0.8	-0.30082	-0.8	-0.29881	-0.8	-0.29627	-0.8	-0.29426	-0.8	-0.2929	-0.8	-0.29207	-0.8	-0.2051	-0.8	-0.20362	-0.8	-0.20228	-0.8	-0.19978	-0.8	-0.19883	-0.8	-0.19764	-0.8	-0.19683
		-0.78	-0.29495	-0.78	-0.29315	-0.78	-0.29115	-0.78	-0.28871	-0.78	-0.28677	-0.78	-0.28539	-0.78	-0.28467	-0.78	-0.1998	-0.78	-0.19835	-0.78	-0.197	-0.78	-0.19453	-0.78	-0.19368	-0.78	-0.19261	-0.78	-0.19178
		-0.76	-0.28731	-0.76	-0.28547	-0.76	-0.28358	-0.76	-0.2813	-0.76	-0.27934	-0.76	-0.27792	-0.76	-0.27723	-0.76	-0.19454	-0.76	-0.19305	-0.76	-0.19176	-0.76	-0.18927	-0.76	-0.18857	-0.76	-0.18735	-0.76	-0.18668
		-0.74	-0.27961	-0.74	-0.27779	-0.74	-0.27594	-0.74	-0.27375	-0.74	-0.27183	-0.74	-0.27049	-0.74	-0.2698	-0.74	-0.18919	-0.74	-0.18778	-0.74	-0.18649	-0.74	-0.18428	-0.74	-0.18339	-0.74	-0.18225	-0.74	-0.18161
		-0.72	-0.27192	-0.72	-0.27014	-0.72	-0.26836	-0.72	-0.2662	-0.72	-0.26436	-0.72	-0.26309	-0.72	-0.26238	-0.72	-0.18381	-0.72	-0.18252	-0.72	-0.18128	-0.72	-0.17901	-0.72	-0.17818	-0.72	-0.17704	-0.72	-0.17652
		-0.7	-0.26423	-0.7	-0.26259	-0.7	-0.26081	-0.7	-0.25873	-0.7	-0.25697	-0.7	-0.25569	-0.7	-0.25499	-0.7	-0.17851	-0.7	-0.17726	-0.7	-0.17604	-0.7	-0.17387	-0.7	-0.173	-0.7	-0.17202	-0.7	-0.17148
		-0.68	-0.25663	-0.68	-0.25496	-0.68	-0.25326	-0.68	-0.2512	-0.68	-0.24954	-0.68	-0.24826	-0.68	-0.24754	-0.68	-0.17326	-0.68	-0.17194	-0.68	-0.1709	-0.68	-0.1687	-0.68	-0.16795	-0.68	-0.16689	-0.68	-0.16641
		-0.66	-0.24897	-0.66	-0.24735	-0.66	-0.24569	-0.66	-0.2437	-0.66	-0.24207	-0.66	-0.24087	-0.66	-0.24022	-0.66	-0.16798	-0.66	-0.16685	-0.66	-0.16561	-0.66	-0.16359	-0.66	-0.16296	-0.66	-0.16181	-0.66	-0.1613
		-0.64	-0.24132	-0.64	-0.23978	-0.64	-0.23812	-0.64	-0.23624	-0.64	-0.23467	-0.64	-0.23348	-0.64	-0.23283	-0.64	-0.16276	-0.64	-0.16159	-0.64	-0.16049	-0.64	-0.1585	-0.64	-0.15778	-0.64	-0.15678	-0.64	-0.15632
		-0.62	-0.23367	-0.62	-0.23219	-0.62	-0.23061	-0.62	-0.22872	-0.62	-0.2272	-0.62	-0.22608	-0.62	-0.22548	-0.62	-0.15751	-0.62	-0.15634	-0.62	-0.15529	-0.62	-0.15342	-0.62	-0.15266	-0.62	-0.15178	-0.62	-0.15123
		-0.6	-0.22602	-0.6	-0.22454	-0.6	-0.22306	-0.6	-0.22129	-0.6	-0.21977	-0.6	-0.21868	-0.6	-0.21807	-0.6	-0.15227	-0.6	-0.15116	-0.6	-0.15019	-0.6	-0.1483	-0.6	-0.14761	-0.6	-0.14674	-0.6	-0.14616
		-0.58	-0.21843	-0.58	-0.21695	-0.58	-0.2156	-0.58	-0.21387	-0.58	-0.21242	-0.58	-0.21134	-0.58	-0.21076	-0.58	-0.14697	-0.58	-0.14603	-0.58	-0.14501	-0.58	-0.14323	-0.58	-0.14251	-0.58	-0.1417	-0.58	-0.14111
		-0.56	-0.2108	-0.56	-0.2094	-0.56	-0.20808	-0.56	-0.20641	-0.56	-0.20499	-0.56	-0.20396	-0.56	-0.20335	-0.56	-0.14183	-0.56	-0.14088	-0.56	-0.1399	-0.56	-0.13806	-0.56	-0.13751	-0.56	-0.13669	-0.56	-0.1362
		-0.54	-0.2032	-0.54	-0.20184	-0.54	-0.20056	-0.54	-0.19896	-0.54	-0.19757	-0.54	-0.19655	-0.54	-0.19606	-0.54	-0.1367	-0.54	-0.13557	-0.54	-0.13472	-0.54	-0.13301	-0.54	-0.13238	-0.54	-0.13166	-0.54	-0.13124
		-0.52	-0.19562	-0.52	-0.1943	-0.52	-0.19304	-0.52	-0.19154	-0.52	-0.1902	-0.52	-0.18922	-0.52	-0.1887	-0.52	-0.13151	-0.52	-0.13047	-0.52	-0.12964	-0.52	-0.12802	-0.52	-0.12745	-0.52	-0.1267	-0.52	-0.12627
		-0.5	-0.18801	-0.5	-0.18675	-0.5	-0.18556	-0.5	-0.18411	-0.5	-0.18284	-0.5	-0.18187	-0.5	-0.1814	-0.5	-0.12633	-0.5	-0.12543	-0.5	-0.12458	-0.5	-0.12293	-0.5	-0.12237	-0.5	-0.12171	-0.5	-0.12132
		-0.48	-0.18043	-0.48	-0.17922	-0.48	-0.17809	-0.48	-0.1767	-0.48	-0.17543	-0.48	-0.17451	-0.48	-0.17407	-0.48	-0.12113	-0.48	-0.12034	-0.48	-0.11947	-0.48	-0.11789	-0.48	-0.11736	-0.48	-0.11675	-0.48	-0.11635
		-0.46	-0.17287	-0.46	-0.17172	-0.46	-0.17066	-0.46	-0.16927	-0.46	-0.16811	-0.46	-0.16722	-0.46	-0.16682	-0.46	-0.11601	-0.46	-0.11515	-0.46	-0.11441	-0.46	-0.11288	-0.46	-0.11237	-0.46	-0.11182	-0.46	-0.11141
		-0.44	-0.16529	-0.44	-0.16421	-0.44	-0.16317	-0.44	-0.1618	-0.44	-0.16071	-0.44	-0.15988	-0.44	-0.15953	-0.44	-0.11091	-0.44	-0.11	-0.44	-0.10929	-0.44	-0.10792	-0.44	-0.10739	-0.44	-0.10685	-0.44	-0.10647
		-0.42	-0.15772	-0.42	-0.15668	-0.42	-0.15568	-0.42	-0.15441	-0.42	-0.15336	-0.42	-0.15255	-0.42	-0.15219	-0.42	-0.10578	-0.42	-0.10492	-0.42	-0.1042	-0.42	-0.10297	-0.42	-0.10247	-0.42	-0.10192	-0.42	-0.10157
		-0.4	-0.15014	-0.4	-0.14921	-0.4	-0.14826	-0.4	-0.14702	-0.4	-0.14602	-0.4	-0.14528	-0.4	-0.14493	-0.4	-0.10068	-0.4	-0.09992	-0.4	-0.09921	-0.4	-0.098	-0.4	-0.09754	-0.4	-0.09702	-0.4	-0.09672
		-0.38	-0.14259	-0.38	-0.14169	-0.38	-0.14078	-0.38	-0.13964	-0.38	-0.13869	-0.38	-0.138	-0.38	-0.13765	-0.38	-0.09557	-0.38	-0.0948	-0.38	-0.09416	-0.38	-0.09301	-0.38	-0.09257	-0.38	-0.09211	-0.38	-0.0918
		-0.36	-0.13504	-0.36	-0.13418	-0.36	-0.13333	-0.36	-0.13223	-0.36	-0.13133	-0.36	-0.13068	-0.36	-0.13035	-0.36	-0.09041	-0.36	-0.08975	-0.36	-0.08912	-0.36	-0.08807	-0.36	-0.08767	-0.36	-0.0872	-0.36	-0.0869
		-0.34	-0.12754	-0.34	-0.12672	-0.34	-0.12592	-0.34	-0.12491	-0.34	-0.12401	-0.34	-0.12344	-0.34	-0.12309	-0.34	-0.08532	-0.34	-0.08473	-0.34	-0.08411	-0.34	-0.08307	-0.34	-0.08275	-0.34	-0.08228	-0.34	-0.08201
		-0.32	-0.11997	-0.32	-0.11923	-0.32	-0.11848	-0.32	-0.11748	-0.32	-0.11672	-0.32	-0.11613	-0.32	-0.11581	-0.32	-0.08029	-0.32	-0.07969	-0.32	-0.07914	-0.32	-0.07813	-0.32	-0.07786	-0.32	-0.07738	-0.32	-0.07716
		-0.3	-0.11244	-0.3	-0.11172	-0.3	-0.11103	-0.3	-0.11013	-0.3	-0.10938	-0.3	-0.10886	-0.3	-0.10855	-0.3	-0.07516	-0.3	-0.07467	-0.3	-0.07414	-0.3	-0.07313	-0.3	-0.07296	-0.3	-0.07251	-0.3	-0.07228
		-0.28	-0.10492	-0.28	-0.10426	-0.28	-0.1036	-0.28	-0.10277	-0.28	-0.10208	-0.28	-0.10158	-0.28	-0.10129	-0.28	-0.07018	-0.28	-0.0696	-0.28	-0.06915	-0.28	-0.06823	-0.28	-0.068	-0.28	-0.06761	-0.28	-0.0674
		-0.26	-0.09748	-0.26	-0.09686	-0.26	-0.09628	-0.26	-0.09549	-0.26	-0.09485	-0.26	-0.09437	-0.26	-0.09409	-0.26	-0.0651	-0.26	-0.06461	-0.26	-0.06421	-0.26	-0.06334	-0.26	-0.06313	-0.26	-0.06276	-0.26	-0.06258
		-0.24	-0.08997	-0.24	-0.08942	-0.24	-0.08883	-0.24	-0.08812	-0.24	-0.08752	-0.24	-0.08709	-0.24	-0.08685	-0.24	-0.06004	-0.24	-0.05961	-0.24	-0.05921	-0.24	-0.05844	-0.24	-0.05824	-0.24	-0.05789	-0.24	-0.05773
		-0.22	-0.08244	-0.22	-0.08196	-0.22	-0.08141	-0.22	-0.08078	-0.22	-0.08023	-0.22	-0.07984	-0.22	-0.0796	-0.22	-0.05503	-0.22	-0.05461	-0.22	-0.05426	-0.22	-0.05357	-0.22	-0.05337	-0.22	-0.05302	-0.22	-0.05288
		-0.2	-0.07497	-0.2	-0.07455	-0.2	-0.07404	-0.2	-0.07346	-0.2	-0.07296	-0.2	-0.0726	-0.2	-0.0724	-0.2	-0.05003	-0.2	-0.04965	-0.2	-0.04932	-0.2	-0.04867	-0.2	-0.04851	-0.2	-0.04818	-0.2	-0.04807
		-0.18	-0.06746	-0.18	-0.06707	-0.18	-0.06662	-0.18	-0.06611	-0.18	-0.06566	-0.18	-0.06533	-0.18	-0.06514	-0.18	-0.045	-0.18	-0.04468	-0.18	-0.04438	-0.18	-0.04378	-0.18	-0.04363	-0.18	-0.04334	-0.18	-0.04325
		-0.16	-0.05996	-0.16	-0.05961	-0.16	-0.0592	-0.16	-0.05876	-0.16	-0.05835	-0.16	-0.05806	-0.16	-0.05789	-0.16	-0.03996	-0.16	-0.03969	-0.16	-0.03941	-0.16	-0.0389	-0.16	-0.03877	-0.16	-0.03852	-0.16	-0.03842
		-0.14	-0.05249	-0.14	-0.05218	-0.14	-0.05183	-0.14	-0.05144	-0.14	-0.05109	-0.14	-0.05083	-0.14	-0.05068	-0.14	-0.03503	-0.14	-0.03473	-0.14	-0.03449	-0.14	-0.03404	-0.14	-0.03392	-0.14	-0.03371	-0.14	-0.03362
		-0.12	-0.04499	-0.12	-0.04473	-0.12	-0.04443	-0.12	-0.04409	-0.12	-0.04378	-0.12	-0.04356	-0.12	-0.04343	-0.12	-0.03	-0.12	-0.02975	-0.12	-0.02955	-0.12	-0.02918	-0.12	-0.02908	-0.12	-0.02889	-0.12	-0.02881
		-0.1	-0.03749	-0.1	-0.03727	-0.1	-0.03702	-0.1	-0.03673	-0.1	-0.03648	-0.1	-0.0363	-0.1	-0.03619	-0.1	-0.025	-0.1	-0.02479	-0.1	-0.02462	-0.1	-0.0243	-0.1	-0.02422	-0.1	-0.02407	-0.1	-0.02401
		-0.08	-0.03002	-0.08	-0.02984	-0.08	-0.02963	-0.08	-0.02941	-0.08	-0.02921	-0.08	-0.02906	-0.08	-0.02897	-0.08	-0.01999	-0.08	-0.01984	-0.08	-0.01972	-0.08	-0.01945	-0.08	-0.01939	-0.08	-0.01926	-0.08	-0.01922
		-0.06	-0.02251	-0.06	-0.02237	-0.06	-0.02222	-0.06	-0.02205	-0.06	-0.0219	-0.06	-0.02179	-0.06	-0.02173	-0.06	-0.015	-0.06	-0.01488	-0.06	-0.01477	-0.06	-0.01458	-0.06	-0.01453	-0.06	-0.01444	-0.06	-0.01441
		-0.04	-0.015	-0.04	-0.01491	-0.04	-0.0148	-0.04	-0.01469	-0.04	-0.01459	-0.04	-0.01452	-0.04	-0.01448	-0.04	-0.00999	-0.04	-0.00991	-0.04	-0.00984	-0.04	-0.00972	-0.04	-0.00969	-0.04	-0.00962	-0.04	-0.0096
		-0.02	-0.00751	-0.02	-0.00747	-0.02	-0.00741	-0.02	-0.00736	-0.02	-0.00731	-0.02	-0.00727	-0.02	-0.00725	-0.02	-0.005	-0.02	-0.00496	-0.02	-0.00493	-0.02	-0.00487	-0.02	-0.00485	-0.02	-0.00482	-0.02	-0.00481
		0	-2.04004e-05	0	-1.80844e-05	0	-1.65539e-05	0	-1.8075e-05	0	-2.07046e-05	0	-2.04006e-05	0	-2.12883e-05	0	-1.38625e-05	0	-1.28904e-05	0	-1.20139e-05	0	-1.27924e-05	0	-1.23739e-05	0	-1.21125e-05	0	-1.26743e-05
		0.02	0.00751	0.02	0.00747	0.02	0.00742	0.02	0.00736	0.02	0.00731	0.02	0.00727	0.02	0.00725	0.02	0.00501	0.02	0.00497	0.02	0.00493	0.02	0.00487	0.02	0.00485	0.02	0.00482	0.02	0.00481
		0.04	0.01505	0.04	0.01496	0.04	0.01487	0.04	0.01475	0.04	0.01465	0.04	0.01458	0.04	0.01453	0.04	0.01004	0.04	0.00995	0.04	0.00988	0.04	0.00975	0.04	0.00973	0.04	0.00967	0.04	0.00963
		0.06	0.02257	0.06	0.02244	0.06	0.02229	0.06	0.02212	0.06	0.02196	0.06	0.02186	0.06	0.02178	0.06	0.01504	0.06	0.01491	0.06	0.01481	0.06	0.01463	0.06	0.01458	0.06	0.01449	0.06	0.01445
		0.08	0.03012	0.08	0.02994	0.08	0.02975	0.08	0.02952	0.08	0.02931	0.08	0.02917	0.08	0.02907	0.08	0.02007	0.08	0.01991	0.08	0.01978	0.08	0.01954	0.08	0.01946	0.08	0.01935	0.08	0.01929
		0.1	0.03765	0.1	0.03742	0.1	0.03718	0.1	0.03689	0.1	0.03664	0.1	0.03646	0.1	0.03634	0.1	0.0251	0.1	0.0249	0.1	0.02473	0.1	0.02442	0.1	0.02434	0.1	0.02419	0.1	0.02411
		0.12	0.04521	0.12	0.04495	0.12	0.04465	0.12	0.04431	0.12	0.044	0.12	0.0438	0.12	0.04365	0.12	0.03016	0.12	0.0299	0.12	0.02971	0.12	0.02933	0.12	0.02925	0.12	0.02906	0.12	0.02898
		0.14	0.05279	0.14	0.05248	0.14	0.05213	0.14	0.05172	0.14	0.05138	0.14	0.05113	0.14	0.05095	0.14	0.03522	0.14	0.03493	0.14	0.03471	0.14	0.03425	0.14	0.03415	0.14	0.03394	0.14	0.03385
		0.16	0.06034	0.16	0.05997	0.16	0.05959	0.16	0.05912	0.16	0.05872	0.16	0.05844	0.16	0.05824	0.16	0.04029	0.16	0.03997	0.16	0.03969	0.16	0.03917	0.16	0.03905	0.16	0.0388	0.16	0.03871
		0.18	0.06793	0.18	0.06753	0.18	0.06708	0.18	0.06657	0.18	0.06613	0.18	0.0658	0.18	0.06557	0.18	0.04538	0.18	0.04499	0.18	0.04468	0.18	0.04411	0.18	0.04397	0.18	0.04371	0.18	0.04362
		0.2	0.0755	0.2	0.07506	0.2	0.07456	0.2	0.07398	0.2	0.0735	0.2	0.07314	0.2	0.07289	0.2	0.05045	0.2	0.05002	0.2	0.04971	0.2	0.04905	0.2	0.04889	0.2	0.04859	0.2	0.04849
		0.22	0.08311	0.22	0.08262	0.22	0.08208	0.22	0.08142	0.22	0.08089	0.22	0.08051	0.22	0.08023	0.22	0.05556	0.22	0.05508	0.22	0.05474	0.22	0.05402	0.22	0.05385	0.22	0.05351	0.22	0.05339
		0.24	0.09071	0.24	0.09022	0.24	0.0896	0.24	0.0889	0.24	0.0883	0.24	0.08788	0.24	0.0876	0.24	0.06068	0.24	0.06014	0.24	0.05976	0.24	0.05899	0.24	0.0588	0.24	0.05845	0.24	0.0583
		0.26	0.09833	0.26	0.09776	0.26	0.09711	0.26	0.09635	0.26	0.09571	0.26	0.09525	0.26	0.09492	0.26	0.0658	0.26	0.06522	0.26	0.06479	0.26	0.06395	0.26	0.06378	0.26	0.06337	0.26	0.06323
		0.28	0.10595	0.28	0.10536	0.28	0.10465	0.28	0.10385	0.28	0.10317	0.28	0.10266	0.28	0.10232	0.28	0.07094	0.28	0.07032	0.28	0.06987	0.28	0.06897	0.28	0.06878	0.28	0.06837	0.28	0.06818
		0.3	0.11359	0.3	0.11293	0.3	0.11216	0.3	0.11133	0.3	0.1106	0.3	0.11005	0.3	0.10968	0.3	0.07609	0.3	0.07541	0.3	0.07495	0.3	0.07396	0.3	0.07375	0.3	0.07334	0.3	0.07313
		0.32	0.12124	0.32	0.12053	0.32	0.11973	0.32	0.11879	0.32	0.11804	0.32	0.11745	0.32	0.11705	0.32	0.08124	0.32	0.08052	0.32	0.08003	0.32	0.07899	0.32	0.07878	0.32	0.0783	0.32	0.07809
		0.34	0.12892	0.34	0.12815	0.34	0.12728	0.34	0.1263	0.34	0.12552	0.34	0.12485	0.34	0.12445	0.34	0.08642	0.34	0.08565	0.34	0.08513	0.34	0.08406	0.34	0.08381	0.34	0.08331	0.34	0.08305
		0.36	0.13657	0.36	0.13575	0.36	0.13485	0.36	0.13381	0.36	0.13294	0.36	0.13228	0.36	0.13183	0.36	0.09158	0.36	0.09081	0.36	0.09026	0.36	0.08913	0.36	0.08881	0.36	0.08835	0.36	0.088
		0.38	0.14424	0.38	0.1434	0.38	0.14244	0.38	0.14134	0.38	0.14042	0.38	0.13972	0.38	0.13929	0.38	0.09683	0.38	0.09595	0.38	0.09532	0.38	0.09417	0.38	0.09386	0.38	0.09336	0.38	0.093
		0.4	0.15192	0.4	0.15102	0.4	0.15003	0.4	0.14884	0.4	0.14788	0.4	0.14715	0.4	0.14668	0.4	0.10201	0.4	0.10117	0.4	0.10049	0.4	0.09923	0.4	0.09892	0.4	0.09836	0.4	0.09805
		0.42	0.15964	0.42	0.15866	0.42	0.15764	0.42	0.15641	0.42	0.15539	0.42	0.15462	0.42	0.15409	0.42	0.10726	0.42	0.10636	0.42	0.10567	0.42	0.1043	0.42	0.10399	0.42	0.10344	0.42	0.10309
		0.44	0.16734	0.44	0.16638	0.44	0.1653	0.44	0.16397	0.44	0.16292	0.44	0.16208	0.44	0.16156	0.44	0.11247	0.44	0.11156	0.44	0.11082	0.44	0.10945	0.44	0.10911	0.44	0.10852	0.44	0.10811
		0.46	0.1751	0.46	0.17401	0.46	0.17289	0.46	0.17151	0.46	0.17042	0.46	0.16959	0.46	0.169	0.46	0.11772	0.46	0.1168	0.46	0.11598	0.46	0.11457	0.46	0.1142	0.46	0.1136	0.46	0.11309
		0.48	0.18282	0.48	0.1817	0.48	0.18056	0.48	0.17914	0.48	0.17798	0.48	0.17707	0.48	0.17647	0.48	0.12297	0.48	0.12197	0.48	0.12115	0.48	0.11969	0.48	0.11927	0.48	0.11873	0.48	0.11821
		0.5	0.19058	0.5	0.18941	0.5	0.18816	0.5	0.18672	0.5	0.18554	0.5	0.18455	0.5	0.18392	0.5	0.12824	0.5	0.12723	0.5	0.12635	0.5	0.1249	0.5	0.12435	0.5	0.12385	0.5	0.12337
		0.52	0.19832	0.52	0.19716	0.52	0.19584	0.52	0.19435	0.52	0.1931	0.52	0.19208	0.52	0.19142	0.52	0.13359	0.52	0.13246	0.52	0.1316	0.52	0.13004	0.52	0.12945	0.52	0.12898	0.52	0.12848
		0.54	0.20613	0.54	0.20493	0.54	0.20353	0.54	0.20198	0.54	0.20067	0.54	0.19962	0.54	0.1989	0.54	0.13894	0.54	0.13773	0.54	0.13686	0.54	0.13518	0.54	0.13458	0.54	0.13415	0.54	0.13357
		0.56	0.21395	0.56	0.21265	0.56	0.2112	0.56	0.20957	0.56	0.20819	0.56	0.20711	0.56	0.20641	0.56	0.14419	0.56	0.14298	0.56	0.14208	0.56	0.14037	0.56	0.13978	0.56	0.13924	0.56	0.13871
		0.58	0.22175	0.58	0.22041	0.58	0.21889	0.58	0.21723	0.58	0.21581	0.58	0.21467	0.58	0.21397	0.58	0.14941	0.58	0.14827	0.58	0.14736	0.58	0.14556	0.58	0.14488	0.58	0.14438	0.58	0.14385
		0.6	0.22956	0.6	0.22815	0.6	0.22657	0.6	0.2249	0.6	0.22339	0.6	0.22225	0.6	0.22146	0.6	0.15479	0.6	0.15355	0.6	0.15264	0.6	0.1508	0.6	0.15024	0.6	0.14945	0.6	0.14889
		0.62	0.23744	0.62	0.23594	0.62	0.23432	0.62	0.23255	0.62	0.23097	0.62	0.22984	0.62	0.22904	0.62	0.16024	0.62	0.1589	0.62	0.15791	0.62	0.15605	0.62	0.15539	0.62	0.15465	0.62	0.15413
		0.64	0.2452	0.64	0.24372	0.64	0.24206	0.64	0.24021	0.64	0.23865	0.64	0.2374	0.64	0.23663	0.64	0.16562	0.64	0.16422	0.64	0.16316	0.64	0.16125	0.64	0.16061	0.64	0.15983	0.64	0.15933
		0.66	0.25308	0.66	0.25148	0.66	0.24983	0.66	0.24793	0.66	0.24629	0.66	0.24504	0.66	0.2442	0.66	0.17096	0.66	0.16958	0.66	0.16855	0.66	0.16655	0.66	0.16588	0.66	0.16512	0.66	0.16451
		0.68	0.26093	0.68	0.25933	0.68	0.25764	0.68	0.25561	0.68	0.25394	0.68	0.25269	0.68	0.2518	0.68	0.17633	0.68	0.175	0.68	0.17389	0.68	0.17185	0.68	0.17114	0.68	0.17043	0.68	0.16979
		0.7	0.26881	0.7	0.26716	0.7	0.2654	0.7	0.26328	0.7	0.2616	0.7	0.26027	0.7	0.25938	0.7	0.18184	0.7	0.18037	0.7	0.17917	0.7	0.17721	0.7	0.17639	0.7	0.17571	0.7	0.17509
		0.72	0.27672	0.72	0.275	0.72	0.27316	0.72	0.27104	0.72	0.26937	0.72	0.26791	0.72	0.26702	0.72	0.18727	0.72	0.18574	0.72	0.18457	0.72	0.18259	0.72	0.18163	0.72	0.18092	0.72	0.18015
		0.74	0.28462	0.74	0.28282	0.74	0.28095	0.74	0.27872	0.74	0.27697	0.74	0.27552	0.74	0.27462	0.74	0.19274	0.74	0.19116	0.74	0.18999	0.74	0.18792	0.74	0.1869	0.74	0.18614	0.74	0.18548
		0.76	0.29251	0.76	0.29077	0.76	0.28884	0.76	0.28654	0.76	0.28473	0.76	0.28324	0.76	0.28228	0.76	0.19817	0.76	0.19648	0.76	0.19536	0.76	0.19314	0.76	0.19219	0.76	0.19135	0.76	0.19077
		0.78	0.30043	0.78	0.29862	0.78	0.29664	0.78	0.29429	0.78	0.29241	0.78	0.29092	0.78	0.28991	0.78	0.20366	0.78	0.20202	0.78	0.20071	0.78	0.19855	0.78	0.1976	0.78	0.19658	0.78	0.19611
		0.8	0.30835	0.8	0.30651	0.8	0.30445	0.8	0.30208	0.8	0.3001	0.8	0.29862	0.8	0.29752	0.8	0.20914	0.8	0.20745	0.8	0.20613	0.8	0.20399	0.8	0.20287	0.8	0.2019	0.8	0.20125
		0.82	0.3163	0.82	0.31438	0.82	0.31227	0.82	0.30986	0.82	0.3078	0.82	0.30634	0.82	0.30527	0.82	0.21463	0.82	0.213	0.82	0.21166	0.82	0.20941	0.82	0.20829	0.82	0.2073	0.82	0.20663
		0.84	0.32427	0.84	0.32227	0.84	0.32015	0.84	0.31767	0.84	0.31554	0.84	0.31406	0.84	0.31291	0.84	0.22017	0.84	0.21852	0.84	0.21719	0.84	0.21477	0.84	0.21367	0.84	0.21266	0.84	0.21194
		0.86	0.33226	0.86	0.33024	0.86	0.32802	0.86	0.32542	0.86	0.32332	0.86	0.32176	0.86	0.32055	0.86	0.22563	0.86	0.224	0.86	0.22263	0.86	0.22017	0.86	0.21907	0.86	0.21804	0.86	0.2174
		0.88	0.34024	0.88	0.33821	0.88	0.33592	0.88	0.33329	0.88	0.33109	0.88	0.32951	0.88	0.32822	0.88	0.23127	0.88	0.22952	0.88	0.22801	0.88	0.22556	0.88	0.22439	0.88	0.22342	0.88	0.22275
		0.9	0.34811	0.9	0.34617	0.9	0.34369	0.9	0.34115	0.9	0.33886	0.9	0.33723	0.9	0.33593	0.9	0.23673	0.9	0.23499	0.9	0.23341	0.9	0.2311	0.9	0.2298	0.9	0.22866	0.9	0.22816
		0.92	0.35616	0.92	0.35415	0.92	0.35166	0.92	0.34898	0.92	0.34664	0.92	0.345	0.92	0.34369	0.92	0.24219	0.92	0.24055	0.92	0.23887	0.92	0.23658	0.92	0.23512	0.92	0.23406	0.92	0.23338
		0.94	0.36411	0.94	0.36209	0.94	0.35953	0.94	0.35686	0.94	0.35441	0.94	0.35269	0.94	0.35135	0.94	0.24779	0.94	0.24611	0.94	0.24439	0.94	0.24198	0.94	0.24064	0.94	0.2396	0.94	0.23885
		0.96	0.37214	0.96	0.37001	0.96	0.36738	0.96	0.36466	0.96	0.36218	0.96	0.36043	0.96	0.35908	0.96	0.25344	0.96	0.25178	0.96	0.24992	0.96	0.24742	0.96	0.24602	0.96	0.245	0.96	0.24422
		0.98	0.38018	0.98	0.37791	0.98	0.37535	0.98	0.37253	0.98	0.37002	0.98	0.36826	0.98	0.36674	0.98	0.25912	0.98	0.25727	0.98	0.25539	0.98	0.25291	0.98	0.2515	0.98	0.25037	0.98	0.24963
		1	0.38828	1	0.38592	1	0.38324	1	0.38038	1	0.37785	1	0.37597	1	0.37449	1	0.2648	1	0.26284	1	0.26093	1	0.25839	1	0.25705	1	0.25585	1	0.25506
		1.02	0.39624	1.02	0.39389	1.02	0.3912	1.02	0.38824	1.02	0.38569	1.02	0.38373	1.02	0.38224	1.02	0.27046	1.02	0.26834	1.02	0.26676	1.02	0.264	1.02	0.26242	1.02	0.26114	1.02	0.26044
		1.04	0.40428	1.04	0.40193	1.04	0.39919	1.04	0.39608	1.04	0.39349	1.04	0.39146	1.04	0.38992	1.04	0.27602	1.04	0.27395	1.04	0.27213	1.04	0.26952	1.04	0.26784	1.04	0.26666	1.04	0.26576
		1.06	0.41232	1.06	0.4099	1.06	0.40701	1.06	0.404	1.06	0.40134	1.06	0.39923	1.06	0.39774	1.06	0.28158	1.06	0.27959	1.06	0.27779	1.06	0.27487	1.06	0.27332	1.06	0.27207	1.06	0.27129
		1.08	0.42032	1.08	0.41797	1.08	0.41498	1.08	0.41188	1.08	0.40911	1.08	0.40702	1.08	0.40547	1.08	0.28736	1.08	0.28519	1.08	0.2833	1.08	0.28045	1.08	0.27882	1.08	0.27775	1.08	0.27672
		1.1	0.42838	1.1	0.42597	1.1	0.42295	1.1	0.41985	1.1	0.417	1.1	0.41483	1.1	0.41323	1.1	0.29297	1.1	0.29086	1.1	0.289	1.1	0.28609	1.1	0.2844	1.1	0.28308	1.1	0.28215
		1.12	0.43648	1.12	0.43394	1.12	0.43101	1.12	0.42778	1.12	0.42488	1.12	0.42269	1.12	0.42103	1.12	0.29847	1.12	0.29651	1.12	0.29456	1.12	0.2917	1.12	0.28985	1.12	0.2886	1.12	0.28774
		1.14	0.44457	1.14	0.44195	1.14	0.43885	1.14	0.43559	1.14	0.43268	1.14	0.43053	1.14	0.42884	1.14	0.30421	1.14	0.30216	1.14	0.3002	1.14	0.29726	1.14	0.29539	1.14	0.29413	1.14	0.29318
		1.16	0.45266	1.16	0.45003	1.16	0.44678	1.16	0.44356	1.16	0.44066	1.16	0.4383	1.16	0.43669	1.16	0.30997	1.16	0.30775	1.16	0.30595	1.16	0.30284	1.16	0.30086	1.16	0.29971	1.16	0.29864
		1.18	0.4607	1.18	0.45807	1.18	0.45482	1.18	0.45153	1.18	0.44849	1.18	0.44612	1.18	0.44456	1.18	0.31574	1.18	0.3136	1.18	0.31156	1.18	0.30827	1.18	0.30639	1.18	0.30517	1.18	0.3042
		1.2	0.46885	1.2	0.46597	1.2	0.46286	1.2	0.45934	1.2	0.45626	1.2	0.45397	1.2	0.45231	1.2	0.32143	1.2	0.31924	1.2	0.3172	1.2	0.31381	1.2	0.31206	1.2	0.31062	1.2	0.30969
		1.22	0.47701	1.22	0.4741	1.22	0.47094	1.22	0.46731	1.22	0.46422	1.22	0.46186	1.22	0.4602	1.22	0.32702	1.22	0.32489	1.22	0.32281	1.22	0.3194	1.22	0.31756	1.22	0.31629	1.22	0.31513
		1.24	0.48515	1.24	0.4822	1.24	0.47886	1.24	0.47524	1.24	0.47209	1.24	0.46974	1.24	0.46796	1.24	0.33264	1.24	0.33056	1.24	0.32846	1.24	0.32501	1.24	0.32317	1.24	0.32185	1.24	0.3207
		1.26	0.49322	1.26	0.49026	1.26	0.48691	1.26	0.48323	1.26	0.47998	1.26	0.47752	1.26	0.47571	1.26	0.33838	1.26	0.33635	1.26	0.3342	1.26	0.33069	1.26	0.32854	1.26	0.32748	1.26	0.3262
		1.28	0.50135	1.28	0.49841	1.28	0.4949	1.28	0.49124	1.28	0.48787	1.28	0.4854	1.28	0.48359	1.28	0.34436	1.28	0.3421	1.28	0.33992	1.28	0.33638	1.28	0.33425	1.28	0.33295	1.28	0.33175
		1.3	0.50958	1.3	0.50659	1.3	0.50299	1.3	0.49919	1.3	0.49581	1.3	0.49335	1.3	0.49146	1.3	0.34996	1.3	0.34786	1.3	0.34563	1.3	0.34212	1.3	0.33987	1.3	0.33868	1.3	0.33732
		1.32	0.51777	1.32	0.5146	1.32	0.51102	1.32	0.50714	1.32	0.50371	1.32	0.50119	1.32	0.49926	1.32	0.35561	1.32	0.35365	1.32	0.35149	1.32	0.3477	1.32	0.34547	1.32	0.34421	1.32	0.34294
		1.34	0.52591	1.34	0.52284	1.34	0.51913	1.34	0.51515	1.34	0.51172	1.34	0.50915	1.34	0.50713	1.34	0.36171	1.34	0.35947	1.34	0.35706	1.34	0.35346	1.34	0.35111	1.34	0.3498	1.34	0.34867
		1.36	0.53409	1.36	0.53091	1.36	0.52713	1.36	0.52315	1.36	0.51962	1.36	0.51709	1.36	0.51507	1.36	0.36723	1.36	0.36516	1.36	0.363	1.36	0.35917	1.36	0.35683	1.36	0.35538	1.36	0.35427
		1.38	0.54219	1.38	0.539	1.38	0.53518	1.38	0.53119	1.38	0.52752	1.38	0.52493	1.38	0.523	1.38	0.37327	1.38	0.37092	1.38	0.36863	1.38	0.36492	1.38	0.36245	1.38	0.36095	1.38	0.35986
		1.4	0.55044	1.4	0.54719	1.4	0.54327	1.4	0.5393	1.4	0.53546	1.4	0.53285	1.4	0.53086	1.4	0.37925	1.4	0.37679	1.4	0.37398	1.4	0.37061	1.4	0.36814	1.4	0.36677	1.4	0.36539
		1.42	0.5586	1.42	0.55528	1.42	0.55129	1.42	0.54718	1.42	0.54346	1.42	0.54076	1.42	0.53873	1.42	0.38505	1.42	0.38241	1.42	0.37979	1.42	0.3763	1.42	0.37368	1.42	0.37248	1.42	0.37124
		1.44	0.5668	1.44	0.56347	1.44	0.55936	1.44	0.55516	1.44	0.55144	1.44	0.54878	1.44	0.54668	1.44	0.39079	1.44	0.38821	1.44	0.38578	1.44	0.38205	1.44	0.37951	1.44	0.37806	1.44	0.37686
		1.46	0.57506	1.46	0.57156	1.46	0.56751	1.46	0.56327	1.46	0.55934	1.46	0.55674	1.46	0.55459	1.46	0.3967	1.46	0.39408	1.46	0.3916	1.46	0.38773	1.46	0.38516	1.46	0.38352	1.46	0.3824
		1.48	0.58325	1.48	0.57975	1.48	0.57564	1.48	0.57134	1.48	0.56729	1.48	0.56467	1.48	0.5625	1.48	0.40284	1.48	0.40012	1.48	0.39738	1.48	0.39344	1.48	0.39088	1.48	0.38944	1.48	0.38815
		1.5	0.59146	1.5	0.58799	1.5	0.5838	1.5	0.57949	1.5	0.57537	1.5	0.5726	1.5	0.5704	1.5	0.4088	1.5	0.40584	1.5	0.40328	1.5	0.3993	1.5	0.39668	1.5	0.39507	1.5	0.39379
		1.52	0.59967	1.52	0.59614	1.52	0.59184	1.52	0.58755	1.52	0.58341	1.52	0.58058	1.52	0.57829	1.52	0.41475	1.52	0.41186	1.52	0.40887	1.52	0.40523	1.52	0.40229	1.52	0.40079	1.52	0.39949
		1.54	0.60782	1.54	0.60426	1.54	0.59994	1.54	0.5955	1.54	0.59135	1.54	0.58844	1.54	0.58615	1.54	0.42057	1.54	0.41763	1.54	0.41486	1.54	0.41094	1.54	0.4081	1.54	0.40654	1.54	0.4052
		1.56	0.61608	1.56	0.61259	1.56	0.60807	1.56	0.60362	1.56	0.5994	1.56	0.59637	1.56	0.59403	1.56	0.42625	1.56	0.42374	1.56	0.42046	1.56	0.41674	1.56	0.41409	1.56	0.41218	1.56	0.41094
		1.58	0.62433	1.58	0.62067	1.58	0.61629	1.58	0.61159	1.58	0.60735	1.58	0.60441	1.58	0.60201	1.58	0.4321	1.58	0.4294	1.58	0.42647	1.58	0.42257	1.58	0.41977	1.58	0.41799	1.58	0.41669
		1.6	0.63241	1.6	0.62883	1.6	0.62432	1.6	0.6196	1.6	0.6153	1.6	0.61235	1.6	0.61	1.6	0.4381	1.6	0.43528	1.6	0.43198	1.6	0.42845	1.6	0.42547	1.6	0.42357	1.6	0.42246
		1.62	0.64066	1.62	0.6371	1.62	0.63254	1.62	0.62767	1.62	0.62336	1.62	0.62029	1.62	0.61785	1.62	0.44436	1.62	0.44121	1.62	0.4381	1.62	0.43439	1.62	0.43111	1.62	0.42936	1.62	0.42804
		1.64	0.64886	1.64	0.64529	1.64	0.64061	1.64	0.63571	1.64	0.63142	1.64	0.62827	1.64	0.62577	1.64	0.45006	1.64	0.44712	1.64	0.44405	1.64	0.43993	1.64	0.43706	1.64	0.43512	1.64	0.4338
		1.66	0.65709	1.66	0.6535	1.66	0.64872	1.66	0.64374	1.66	0.63931	1.66	0.63628	1.66	0.63371	1.66	0.45592	1.66	0.453	1.66	0.45001	1.66	0.44593	1.66	0.44285	1.66	0.44096	1.66	0.43938
		1.68	0.66533	1.68	0.66167	1.68	0.6568	1.68	0.65181	1.68	0.64732	1.68	0.64417	1.68	0.64169	1.68	0.46214	1.68	0.45895	1.68	0.45558	1.68	0.45192	1.68	0.44859	1.68	0.44657	1.68	0.44523
		1.7	0.67362	1.7	0.66988	1.7	0.66496	1.7	0.65995	1.7	0.65539	1.7	0.65212	1.7	0.64964	1.7	0.46835	1.7	0.46505	1.7	0.46161	1.7	0.4577	1.7	0.45455	1.7	0.45263	1.7	0.45104
		1.72	0.68188	1.72	0.67802	1.72	0.6731	1.72	0.66808	1.72	0.66337	1.72	0.66002	1.72	0.65759	1.72	0.47442	1.72	0.47085	1.72	0.46723	1.72	0.46372	1.72	0.46045	1.72	0.45829	1.72	0.4569
		1.74	0.69014	1.74	0.68625	1.74	0.68133	1.74	0.67609	1.74	0.67133	1.74	0.66795	1.74	0.66551	1.74	0.48037	1.74	0.47675	1.74	0.47321	1.74	0.46937	1.74	0.46639	1.74	0.46428	1.74	0.46254
		1.76	0.69839	1.76	0.6944	1.76	0.68952	1.76	0.68427	1.76	0.67949	1.76	0.676	1.76	0.6734	1.76	0.48637	1.76	0.48273	1.76	0.47902	1.76	0.47519	1.76	0.47212	1.76	0.47	1.76	0.46839
		1.78	0.7067	1.78	0.70263	1.78	0.69769	1.78	0.69228	1.78	0.68738	1.78	0.68411	1.78	0.68139	1.78	0.49217	1.78	0.4888	1.78	0.48495	1.78	0.48109	1.78	0.4779	1.78	0.47581	1.78	0.47405
		1.8	0.71489	1.8	0.7109	1.8	0.70594	1.8	0.70032	1.8	0.69554	1.8	0.69205	1.8	0.6894	1.8	0.49802	1.8	0.49479	1.8	0.49079	1.8	0.48719	1.8	0.48387	1.8	0.48163	1.8	0.47985
		1.82	0.72312	1.82	0.71918	1.82	0.71394	1.82	0.70854	1.82	0.70352	1.82	0.70011	1.82	0.69738	1.82	0.50413	1.82	0.5007	1.82	0.49662	1.82	0.49305	1.82	0.48958	1.82	0.48737	1.82	0.48596
		1.84	0.73133	1.84	0.72737	1.84	0.72223	1.84	0.71659	1.84	0.71149	1.84	0.70807	1.84	0.70549	1.84	0.50974	1.84	0.50663	1.84	0.50278	1.84	0.49859	1.84	0.49553	1.84	0.49308	1.84	0.49175
		1.86	0.73977	1.86	0.73579	1.86	0.73037	1.86	0.72463	1.86	0.71967	1.86	0.71601	1.86	0.71332	1.86	0.51601	1.86	0.51267	1.86	0.50889	1.86	0.50469	1.86	0.5015	1.86	0.49911	1.86	0.49765
		1.88	0.74806	1.88	0.74387	1.88	0.73865	1.88	0.73279	1.88	0.72777	1.88	0.72402	1.88	0.72129	1.88	0.52166	1.88	0.51889	1.88	0.51477	1.88	0.51075	1.88	0.50741	1.88	0.50481	1.88	0.50328
		1.9	0.75645	1.9	0.75209	1.9	0.7469	1.9	0.74092	1.9	0.73593	1.9	0.73214	1.9	0.72922	1.9	0.52786	1.9	0.52463	1.9	0.5208	1.9	0.51655	1.9	0.51324	1.9	0.51073	1.9	0.5093
		1.92	0.76473	1.92	0.76033	1.92	0.75511	1.92	0.74918	1.92	0.74417	1.92	0.74016	1.92	0.73731	1.92	0.53397	1.92	0.53086	1.92	0.52689	1.92	0.52263	1.92	0.51922	1.92	0.5171	1.92	0.51543
		1.94	0.77299	1.94	0.76847	1.94	0.76327	1.94	0.75727	1.94	0.75205	1.94	0.74812	1.94	0.74526	1.94	0.54008	1.94	0.53703	1.94	0.53296	1.94	0.52828	1.94	0.52524	1.94	0.52293	1.94	0.52113
		1.96	0.78135	1.96	0.77675	1.96	0.77146	1.96	0.76542	1.96	0.76021	1.96	0.75624	1.96	0.75328	1.96	0.54612	1.96	0.54298	1.96	0.53904	1.96	0.53421	1.96	0.53123	1.96	0.52892	1.96	0.52704
		1.98	0.78968	1.98	0.78515	1.98	0.77967	1.98	0.77349	1.98	0.76822	1.98	0.76426	1.98	0.76132	1.98	0.5523	1.98	0.5492	1.98	0.54511	1.98	0.54048	1.98	0.53729	1.98	0.5347	1.98	0.53293
		2	0.7979	2	0.79341	2	0.78775	2	0.78168	2	0.77636	2	0.77235	2	0.76924	2	0.55808	2	0.55551	2	0.55126	2	0.54648	2	0.54302	2	0.54042	2	0.53863
																													--

## Sheet: Figure 3b
Figure 3b
		Parameter x	Parameter y	Parameter y	Parameter y	Parameter y	Parameter y	Parameter y
			0.01 V	0.1 V	0.5 V	0.01 V*	0.1 V*	0.5 V*
		Vgs (V)	Ids (mA)	Ids (mA)	Ids (mA)	Ids (mA)	Ids (mA)	Ids (mA)
		-50	0.03451	0.34388	1.78104	0.01485	0.14754	0.73635
		-49	0.03452	0.34381	1.78084	0.01485	0.14753	0.7363
		-48	0.03452	0.34364	1.78024	0.01485	0.14751	0.73623
		-47	0.03452	0.34374	1.77964	0.01485	0.14751	0.73617
		-46	0.0345	0.34369	1.77959	0.01485	0.1475	0.73611
		-45	0.03449	0.34377	1.77945	0.01485	0.14748	0.73607
		-44	0.0345	0.34368	1.77914	0.01485	0.14747	0.73604
		-43	0.03449	0.3436	1.77943	0.01485	0.14745	0.736
		-42	0.03447	0.34356	1.7788	0.01485	0.14745	0.73593
		-41	0.03448	0.34344	1.77929	0.01485	0.14744	0.73587
		-40	0.03449	0.34342	1.77896	0.01484	0.14743	0.73582
		-39	0.0345	0.34353	1.77852	0.01484	0.14743	0.73576
		-38	0.03448	0.34348	1.77842	0.01484	0.14742	0.73568
		-37	0.03448	0.34327	1.77884	0.01484	0.14741	0.73567
		-36	0.03447	0.34336	1.77855	0.01484	0.1474	0.73564
		-35	0.03447	0.34327	1.77828	0.01484	0.1474	0.73557
		-34	0.03447	0.34336	1.77742	0.01484	0.14739	0.73553
		-33	0.03446	0.34318	1.77774	0.01484	0.14738	0.73548
		-32	0.03445	0.34311	1.77755	0.01484	0.14737	0.73545
		-31	0.03446	0.34312	1.77775	0.01484	0.14735	0.73538
		-30	0.03444	0.34311	1.77691	0.01484	0.14735	0.73537
		-29	0.03444	0.34297	1.77736	0.01484	0.14734	0.73532
		-28	0.03445	0.34284	1.77725	0.01484	0.14734	0.73529
		-27	0.03445	0.34288	1.77771	0.01483	0.14733	0.73524
		-26	0.03444	0.34283	1.77707	0.01484	0.14733	0.7352
		-25	0.03442	0.34269	1.77667	0.01483	0.14731	0.73516
		-24	0.03444	0.3429	1.77643	0.01483	0.1473	0.73512
		-23	0.03442	0.34291	1.77663	0.01483	0.1473	0.73505
		-22	0.03444	0.34272	1.77673	0.01483	0.14729	0.73501
		-21	0.03442	0.34284	1.7765	0.01483	0.14729	0.73498
		-20	0.03442	0.34254	1.77604	0.01483	0.14728	0.73493
		-19	0.03443	0.34267	1.77607	0.01483	0.14727	0.73488
		-18	0.03441	0.34238	1.77615	0.01483	0.14727	0.73487
		-17	0.03441	0.34256	1.77653	0.01483	0.14725	0.73485
		-16	0.03442	0.3426	1.77615	0.01483	0.14725	0.7348
		-15	0.03442	0.3426	1.77637	0.01483	0.14723	0.73474
		-14	0.03442	0.34258	1.77608	0.01483	0.14723	0.73471
		-13	0.03442	0.34247	1.7762	0.01483	0.14723	0.73468
		-12	0.03442	0.34256	1.77609	0.01482	0.14723	0.73466
		-11	0.03443	0.34252	1.77572	0.01482	0.14722	0.73463
		-10	0.03442	0.34242	1.77559	0.01482	0.14722	0.73462
		-9	0.03442	0.34238	1.77526	0.01482	0.1472	0.7346
		-8	0.03439	0.34232	1.77585	0.01482	0.14719	0.73455
		-7	0.03441	0.34238	1.77542	0.01482	0.14719	0.73451
		-6	0.03441	0.34238	1.77576	0.01482	0.14719	0.73453
		-5	0.03441	0.34235	1.77484	0.01482	0.14718	0.73442
		-4	0.03441	0.34223	1.77488	0.01482	0.14718	0.73441
		-3	0.03439	0.34231	1.77514	0.01482	0.14717	0.73439
		-2	0.03439	0.34236	1.7749	0.01482	0.14718	0.73438
		-1	0.0344	0.34247	1.77448	0.01482	0.14717	0.73437
		0	0.03441	0.34242	1.77405	0.01481	0.14716	0.73435
		1	0.0344	0.34242	1.7745	0.01481	0.14716	0.7343
		2	0.0344	0.34244	1.77475	0.01481	0.14715	0.7343
		3	0.0344	0.34221	1.77454	0.01481	0.14715	0.73427
		4	0.0344	0.34239	1.77508	0.01481	0.14714	0.73425
		5	0.0344	0.3424	1.77514	0.01481	0.14713	0.73424
		6	0.03439	0.34237	1.77522	0.01481	0.14713	0.73421
		7	0.0344	0.34239	1.77535	0.01481	0.14712	0.73417
		8	0.03439	0.34252	1.77487	0.01481	0.14712	0.73418
		9	0.0344	0.34244	1.77503	0.01481	0.14712	0.73418
		10	0.03439	0.34241	1.77478	0.01481	0.14711	0.73413
		11	0.03441	0.34238	1.77457	0.01481	0.14712	0.73413
		12	0.03441	0.34231	1.77494	0.01481	0.14712	0.73411
		13	0.0344	0.34236	1.77496	0.01481	0.1471	0.73411
		14	0.03441	0.3424	1.77529	0.01481	0.1471	0.73408
		15	0.0344	0.34264	1.77555	0.01481	0.14711	0.73409
		16	0.03438	0.34256	1.77502	0.0148	0.1471	0.73409
		17	0.0344	0.34247	1.77496	0.01481	0.14709	0.73405
		18	0.03439	0.34263	1.77505	0.01481	0.14709	0.73405
		19	0.03442	0.34257	1.77533	0.01481	0.14708	0.73403
		20	0.03441	0.34252	1.77536	0.01481	0.14709	0.73397
		21	0.03441	0.34253	1.77521	0.01481	0.14709	0.73398
		22	0.03441	0.34247	1.77511	0.01481	0.14708	0.73395
		23	0.03441	0.34254	1.77514	0.01481	0.14708	0.73393
		24	0.03442	0.3427	1.77466	0.01481	0.14708	0.73395
		25	0.03442	0.34268	1.77467	0.01481	0.14708	0.73393
		26	0.03442	0.34256	1.77557	0.01481	0.14708	0.73395
		27	0.03443	0.34276	1.77509	0.01481	0.14707	0.73396
		28	0.03443	0.34275	1.77595	0.01481	0.14708	0.73392
		29	0.03444	0.34264	1.77585	0.01481	0.14708	0.73392
		30	0.03442	0.34273	1.7755	0.01481	0.14708	0.73394
		31	0.03441	0.34273	1.77617	0.01481	0.14708	0.73392
		32	0.03443	0.34262	1.77646	0.01481	0.14707	0.73394
		33	0.03442	0.34276	1.77624	0.01481	0.14707	0.73386
		34	0.03442	0.34283	1.77713	0.01481	0.14706	0.7339
		35	0.03442	0.34286	1.77753	0.0148	0.14706	0.73394
		36	0.03442	0.34293	1.77711	0.01481	0.14707	0.73391
		37	0.03445	0.34303	1.77726	0.01481	0.14707	0.73393
		38	0.03447	0.34307	1.77726	0.0148	0.14707	0.73391
		39	0.03447	0.34309	1.77774	0.0148	0.14707	0.73391
		40	0.03448	0.34307	1.77783	0.0148	0.14706	0.73389
		41	0.03447	0.34326	1.7784	0.0148	0.14708	0.73393
		42	0.03447	0.34316	1.77793	0.01481	0.14709	0.73394
		43	0.03448	0.34344	1.77822	0.0148	0.14708	0.73392
		44	0.03448	0.34341	1.77838	0.0148	0.14708	0.73392
		45	0.03449	0.34338	1.77798	0.0148	0.14708	0.73393
		46	0.03449	0.3435	1.77884	0.0148	0.14709	0.73391
		47	0.0345	0.34347	1.77893	0.0148	0.14709	0.73392
		48	0.03448	0.3436	1.77886	0.0148	0.14709	0.73396
		49	0.03449	0.34359	1.77909	0.01481	0.1471	0.73394
		50	0.03449	0.34375	1.77917	0.0148	0.14709	0.73398

## Sheet: Figure 3c
Figure 3c
		Parameter x	Parameter y
		Temperature (K)	Rxx (Ω)
		390.257	458.65
		388.114	454.396
		386.073	450.989
		384.059	448.227
		382.057	445.889
		380.06	443.272
		378.063	440.868
		376.065	438.309
		374.064	435.959
		372.062	433.588
		370.064	430.954
		368.06	428.385
		366.063	426.439
		364.063	423.769
		362.063	421.48
		360.063	419.063
		358.061	416.378
		356.065	414.027
		354.063	411.728
		352.066	409.464
		350.064	407.098
		348.061	405.067
		346.061	402.704
		344.062	400.567
		342.062	397.775
		340.061	395.257
		338.063	393.275
		336.063	390.745
		334.057	388.421
		332.062	386.045
		330.062	383.49
		328.055	381.237
		326.057	378.801
		324.061	376.25
		322.056	373.802
		320.064	371.221
		318.057	368.662
		316.058	366.233
		314.055	363.818
		312.058	361.407
		310.056	358.918
		308.058	356.199
		306.053	353.922
		304.058	351.082
		302.057	348.832
		300.058	346.655
		298.059	343.845
		296.059	341.391
		294.059	338.742
		292.056	336.207
		290.054	333.555
		288.06	330.972
		286.054	328.261
		284.056	325.617
		282.054	323.178
		280.06	320.503
		278.057	317.824
		276.057	315.156
		274.056	312.554
		272.056	309.904
		270.056	307.16
		268.057	304.642
		266.056	301.818
		264.058	299.095
		262.056	296.385
		260.057	293.683
		258.059	290.813
		256.058	288.018
		254.056	285.314
		252.059	282.48
		250.059	279.728
		248.058	276.832
		246.056	273.809
		244.057	271.068
		242.055	268.371
		240.055	265.493
		238.057	262.748
		236.061	259.95
		234.055	256.949
		232.058	254.086
		230.054	251.36
		228.058	248.53
		226.054	245.626
		224.056	242.727
		222.052	239.883
		220.055	237.009
		218.054	234.163
		216.054	231.295
		214.053	228.397
		212.056	225.438
		210.054	222.535
		208.057	219.633
		206.052	216.784
		204.055	213.903
		202.054	211.002
		200.055	208.257
		198.055	205.388
		196.055	202.649
		194.052	199.732
		192.054	197.002
		190.051	194.271
		188.053	192.163
		186.052	189.597
		184.054	186.933
		182.056	184.275
		180.053	181.54
		178.055	178.904
		176.05	176.309
		174.051	173.692
		172.051	171.058
		170.052	168.493
		168.053	165.88
		166.051	163.414
		164.05	160.826
		162.053	158.335
		160.052	155.866
		158.051	153.364
		156.049	150.899
		154.053	148.516
		152.048	146.173
		150.052	143.753
		148.05	141.39
		146.049	139.088
		144.05	136.77
		142.051	134.548
		140.047	132.287
		138.047	130.07
		136.048	127.866
		134.046	125.742
		132.046	123.572
		130.045	121.518
		128.045	119.561
		126.046	117.41
		124.047	115.396
		122.046	113.465
		120.045	111.429
		118.042	109.604
		116.042	107.626
		114.04	105.831
		112.041	103.981
		110.039	102.203
		108.041	100.489
		106.041	98.7545
		104.039	97.1258
		102.037	95.4609
		100.035	95.0732
		98.0366	93.8684
		96.0361	92.392
		94.0337	90.9333
		92.0319	89.4596
		90.0322	88.0014
		88.0291	86.5885
		86.0289	85.3632
		84.0281	84.0147
		82.0264	82.7775
		80.0276	81.4996
		78.0252	80.2483
		76.0249	79.0608
		74.0244	77.9223
		72.0227	76.7706
		70.0241	75.7194
		68.0218	74.6599
		66.0241	73.6402
		64.023	72.7102
		62.0213	71.7477
		60.0212	70.871
		58.0202	70.0679
		56.025	69.2921
		54.0274	68.5002
		52.0276	67.7981
		50.0269	67.1026
		48.0265	66.4808
		46.0239	65.9357
		44.0194	65.4002
		42.016	64.9006
		40.0027	64.4176
		38.0014	64.0486
		36.0024	63.7478
		33.9974	63.5558
		32.0018	63.3564
		29.9922	63.1243
		28.001	62.987
		25.9936	62.8213
		24.0002	62.647
		21.9949	62.4034
		19.9998	62.4863
		18.0001	62.4477
		15.9969	62.1738
		13.9998	61.5732
		12	62.2987
		10	62.6906
		8.00141	66.1184
		5.99997	67.0387
		3.99994	60.3254
		2.00005	64.2708
		1.99964	67.4388
		3.99988	62.5304
		6.00018	63.3504
		7.99963	64.4345
		9.99999	63.8886
		12.0002	64.8399
		14	63.1063
		16.0002	60.8087
		18.0001	61.0656
		19.9992	61.6334
		21.9987	61.746
		23.9977	61.5033
		25.9971	61.7854
		27.9958	62.3229
		29.9942	62.8382
		31.9932	63.126
		33.9904	63.467
		35.9904	63.9024
		37.9892	64.2614
		39.9903	64.762
		41.9927	65.2105
		43.9954	65.6804
		46.0004	66.2976
		48.0033	66.872
		50.0097	67.5957
		52.011	68.2612
		54.0152	68.9878
		56.0168	69.7249
		58.0278	70.4485
		60.0263	71.2704
		62.0234	72.1255
		64.0262	73.0142
		66.0245	73.9326
		68.0269	75.0012
		70.0274	76.0114
		72.026	77.0747
		74.0245	78.1603
		76.0243	79.3165
		78.0223	80.5159
		80.023	81.7171
		82.0213	82.9603
		84.0186	84.2293
		86.0167	85.6205
		88.0161	86.8231
		90.0151	88.1788
		92.0128	89.577
		94.0125	91.0998
		96.0078	92.5055
		98.0061	93.9699
		100.007	95.5931
		102.006	97.0657
		104.005	98.6402
		106.004	100.519
		108.003	102.283
		110	103.954
		111.996	105.809
		113.997	107.557
		115.996	109.397
		117.991	111.238
		119.994	113.124
		121.994	115.084
		123.99	116.925
		125.993	118.952
		127.99	120.944
		129.99	123.004
		131.988	125.051
		133.987	127.15
		135.989	129.304
		137.986	131.431
		139.986	133.652
		141.986	135.793
		143.985	138.063
		145.983	140.335
		147.979	142.628
		149.979	144.934
		151.981	147.247
		153.98	149.642
		155.981	151.963
		157.98	154.096
		159.981	156.568
		161.978	158.948
		163.977	161.391
		165.98	163.948
		167.975	166.449
		169.975	168.987
		171.973	171.601
		173.976	174.175
		175.974	176.711
		177.974	179.299
		179.974	181.874
		181.972	184.572
		183.972	187.222
		185.97	189.753
		187.97	192.481
		189.968	195.053
		191.97	197.721
		193.972	200.373
		195.968	203.008
		197.971	205.808
		199.971	208.479
		201.971	211.232
		203.967	213.903
		205.966	216.579
		207.967	219.354
		209.967	222.086
		211.966	224.925
		213.966	227.727
		215.965	230.553
		217.964	233.17
		219.968	236.124
		221.963	238.783
		223.963	241.502
		225.965	244.366
		227.964	247.12
		229.96	250.025
		231.962	252.774
		233.963	255.674
		235.966	258.402
		237.961	261.188
		239.962	263.931
		241.961	266.832
		243.958	269.656
		245.959	272.335
		247.964	275.235
		249.961	278.013
		251.955	280.821
		253.957	283.645
		255.961	286.273
		257.961	289.23
		259.959	291.942
		261.958	294.883
		263.959	297.664
		265.961	300.633
		267.956	303.381
		269.955	305.904
		271.955	308.846
		273.96	311.582
		275.957	314.483
		277.954	317.09
		279.958	319.856
		281.955	322.409
		283.955	325.104
		285.958	328.278
		287.958	330.937
		289.954	333.833
		291.96	336.625
		293.959	339.275
		295.956	342.177
		297.957	344.748
		299.957	347.371
		301.955	349.99
		303.961	352.627
		305.959	355.252
		307.959	357.956
		309.954	360.609
		311.96	363.001
		313.955	365.541
		315.954	368.144
		317.957	370.47
		319.954	372.817
		321.953	375.431
		323.957	377.568
		325.955	380.039
		327.954	382.765
		329.957	384.986
		331.953	387.527
		333.952	389.553
		335.953	391.745
		337.956	394.426
		339.952	396.488
		341.957	398.81
		343.953	401.057
		345.954	403.579
		347.951	405.743
		349.95	407.911
		351.952	410.281
		353.951	412.731
		355.954	414.574
		357.954	416.934
		359.952	419.004
		361.952	421.283
		363.954	423.732
		365.953	425.929
		367.956	428.309
		369.954	430.209
		371.954	432.377
		373.951	434.492
		375.954	436.734
		377.951	438.635
		379.952	441.157
		381.954	442.772
		383.956	445.112
		385.95	447.025
		387.952	449.12
		389.952	451.216

[truncated: 30 more sheets: Figure 3d, Figure 3e, Figure 3f, Figure 4a, Figure 4b, Figure 4c, Figure 4d, Figure 4f, Figure 5d, Figure 5e, Figure 5f, Figure 5g, Figure 5h, Figure S2, Figure S4, Figure S6, Figure S8, Figure S9, Figure S10, Figure S11 …]
